# Supplementary material for: Putative Protein Discovery from Microalgal Genomes as a Synthetic Biology Protein Library for Heavy Metal Bio-Removal
Source: Biology (Basel). 2022 Aug 17;11(8):1226. doi: 10.3390/biology11081226 (PMC9405338; doi:10.3390/biology11081226)
Supplement: Supplementary file 1 [file biology-11-01226-s001.zip]

Archive with 5 entries (5 files):
- Supplementary Information (Table S1).pdf
- Supplementary Information (Table S2).pdf
- Supplementary Information (Table S3).xlsx
- Supplementary Information (Table S4).xlsx
- Supplementary Information (Table S5).xlsx
