# Supplementary material for: Putative Protein Discovery from Microalgal Genomes as a Synthetic Biology Protein Library for Heavy Metal Bio-Removal
Source: Biology (Basel). 2022 Aug 17;11(8):1226. doi: 10.3390/biology11081226 (PMC9405338; doi:10.3390/biology11081226)
Supplement: Supplementary file 1 [file biology-11-01226-s001.zip › Supplementary Information (Table S3).xlsx]

## Sheet: Table S3
		Table S3. Function prediction using different webservers
		Protein	Origin	Accession no.	Pfam	InterProScan	SUPERFAMILY 2.0	CATH
		Bioaccumulation
		γ-glutamylcysteine synthetase or Glutamate-cysteine ligase	Chlorella desiccata (nom. nud.)	KAG7671258.1	Glutamate-cysteine ligase family 2 (GCS2) (CL0286)	glutamate-cysteine ligase activity (GO:0004357)	Glutamine synthetase/guanido kinase	Glutamate--cysteine ligase
			Chlorella variabilis	XP_005844806.1	Glutamate-cysteine ligase family 2 (GCS2) (CL0286)	glutamate-cysteine ligase activity (GO:0004357), catalytic activity (GO:0003824)	Glutamine synthetase/guanido kinase	Glutamate--cysteine ligase
			Chlorella variabilis	XP_005848125.1	Peptidase family M20/M25/M40 (CL0035)	hydrolase activity (GO:0016787)	Zn-dependent exopeptidases, Bacterial exopeptidase dimerisation domain	IAA-amino acid hydrolase ILR1-like 4
			Chlorella variabilis	XP_005851917.1	Peptidase family M20/M25/M40 (CL0035)	hydrolase activity (GO:0016787)	Zn-dependent exopeptidases, Bacterial exopeptidase dimerisation domain	IAA-amino acid hydrolase ILR1-like 4
			Scenedesmus sp. NREL 46B-D3	KAF6258480.1	Peptidase family M20/M25/M40 (CL0035)	hydrolase activity (GO:0016787)	Zn-dependent exopeptidases, Bacterial exopeptidase dimerisation domain	IAA-amino acid hydrolase ILR1-like 4
		Phytochelatin synthase	Chlorella desiccata (nom. nud.)	KAG7668718.1	Phytochelatin synthase (CL0125)	glutathione gamma-glutamylcysteinyltransferase activity (GO:0016756),	Cysteine proteinases	Glutathione gamma-glutamylcysteinyltransferase 1
						metal ion binding (GO:0046872)
			Chlorella variabilis	XP_005845668.1	Phytochelatin synthase (CL0125)	glutathione gamma-glutamylcysteinyltransferase activity (GO:0016756),	Cysteine proteinases	Glutathione gamma-glutamylcysteinyltransferase 1
						metal ion binding (GO:0046872)
		Glutathione synthetase	Chlorella desiccata (nom. nud.)	KAG7673317.1	Eukaryotic glutathione synthase, ATP binding domain (CL0483)	glutathione synthase activity (GO:0004363),	PreATP-grasp domain, Glutathione synthetase ATP-binding domain-like	Glutathione synthetase
						ATP binding (GO:0005524),
						ligase activity (GO:0016874)
			Chlorella variabilis	XP_005847003.1	Eukaryotic glutathione synthase, ATP binding domain (CL0483)	0 matches	PreATP-grasp domain, Glutathione synthetase ATP-binding domain-like	Glutathione synthetase
		Inorganic phosphate transporter	Chlorella variabilis	XP_005842984.1	Phosphate transporter family (n/a)	inorganic phosphate transmembrane transporter activity (GO:0005315)	0 matches	0 matches
			Chlorella variabilis	XP_005843014.1	Phosphate transporter family (n/a)	inorganic phosphate transmembrane transporter activity (GO:0005315)	0 matches	0 matches
			Chlorella variabilis	XP_005843015.1	Phosphate transporter family (n/a)	inorganic phosphate transmembrane transporter activity (GO:0005315)	0 matches	0 matches
			Chlorella variabilis	XP_005843759.1	Sugar (and other) transporter (CL0015)	transmembrane transporter activity (GO:0022857)	MFS general substrate transporter	Inorganic phosphate transporter 1-6
			Chlorella variabilis	XP_005843809.1	Sugar (and other) transporter (CL0015)	transmembrane transporter activity (GO:0022857)	MFS general substrate transporter	Inorganic phosphate transporter 1-6
			Chlorella variabilis	XP_005852067.1	Phosphate transporter family (n/a)	inorganic phosphate transmembrane transporter activity (GO:0005315)	0 matches	0 matches
			Chlorella desiccata (nom. nud.)	KAG7668922.1	Phosphate transporter family (n/a)	inorganic phosphate transmembrane transporter activity (GO:0005315)	0 matches	0 matches
			Chlorella desiccata (nom. nud.)	KAG7668942.1	Phosphate transporter family (n/a)	inorganic phosphate transmembrane transporter activity (GO:0005315)	0 matches	0 matches
			Chlorella desiccata (nom. nud.)	KAG7668943.1	Phosphate transporter family (n/a)	inorganic phosphate transmembrane transporter activity (GO:0005315)	>e-10 Respiratory nitrate reductase 1 gamma chain	0 matches
			Chlorella desiccata (nom. nud.)	KAG7669090.1	Sugar (and other) transporter (CL0015)	transmembrane transporter activity (GO:0022857)	error	Inorganic phosphate transporter 1-6
		Biotransformation
		Mercuric reductase	Chlorella desiccata (nom. nud.)	KAG7669073.1	Pyridine nucleotide-disulphide oxidoreductase (CL0063)	oxidoreductase activity (GO:0016491)	FAD/NAD-linked reductases dimerisation (C-terminal) domain, FAD/NAD(P)-binding domain	Dihydrolipoyl dehydrogenase, mitochondrial
			Chlorella variabilis	XP_005843958.1	Pyridine nucleotide-disulphide oxidoreductase (CL0063)	oxidoreductase activity (GO:0016491),	FAD/NAD-linked reductases dimerisation (C-terminal) domain, FAD/NAD(P)-binding domain	Dihydrolipoyl dehydrogenase, mitochondrial
						flavin adenine dinucleotide binding (GO:0050660),
						oxidoreductase activity, acting on a sulfur group of donors, NAD(P) as acceptor (GO:0016668),
						dihydrolipoyl dehydrogenase activity (GO:0004148)
			Chlorella desiccata (nom. nud.)	KAG7667148.1	Pyridine nucleotide-disulphide oxidoreductase (CL0063)	flavin adenine dinucleotide binding (GO:0050660),	FAD/NAD-linked reductases dimerisation (C-terminal) domain, FAD/NAD(P)-binding domain	Glutathione reductase
						oxidoreductase activity (GO:0016491),
						oxidoreductase activity, acting on a sulfur group of donors, NAD(P) as acceptor (GO:0016668),
						NADP binding (GO:0050661),
						glutathione-disulfide reductase (NADPH) activity (GO:0004362)
			Chlorella variabilis	XP_005848662.1	Pyridine nucleotide-disulphide oxidoreductase (CL0063)	oxidoreductase activity, acting on a sulfur group of donors, NAD(P) as acceptor (GO:0016668),	FAD/NAD-linked reductases dimerisation (C-terminal) domain, FAD/NAD(P)-binding domain	Glutathione reductase
						oxidoreductase activity (GO:0016491),
						flavin adenine dinucleotide binding (GO:0050660)
			Chlorella desiccata (nom. nud.)	KAG7668560.1	Pyridine nucleotide-disulphide oxidoreductase (CL0063)	oxidoreductase activity (GO:0016491)	FAD/NAD-linked reductases dimerisation (C-terminal) domain, FAD/NAD(P)-binding domain	Thioredoxin reductase
			Chlorella variabilis	XP_005845177.1	Pyridine nucleotide-disulphide oxidoreductase (CL0063)	oxidoreductase activity (GO:0016491),	FAD/NAD-linked reductases dimerisation (C-terminal) domain, FAD/NAD(P)-binding domain	Thioredoxin reductase
						oxidoreductase activity, acting on a sulfur group of donors, NAD(P) as acceptor (GO:0016668),
						flavin adenine dinucleotide binding (GO:0050660)
			Chlorella desiccata (nom. nud.)	KAG7670083.1	Pyridine nucleotide-disulphide oxidoreductase (CL0063)	oxidoreductase activity (GO:0016491),	FAD/NAD-linked reductases dimerisation (C-terminal) domain, FAD/NAD(P)-binding domain	Dihydrolipoyl dehydrogenase
						oxidoreductase activity, acting on a sulfur group of donors, NAD(P) as acceptor (GO:0016668),
						flavin adenine dinucleotide binding (GO:0050660)
			Chlorella variabilis	XP_005846382.1	Pyridine nucleotide-disulphide oxidoreductase (CL0063)	oxidoreductase activity (GO:0016491),	FAD/NAD-linked reductases dimerisation (C-terminal) domain, FAD/NAD(P)-binding domain	Dihydrolipoyl dehydrogenase
						flavin adenine dinucleotide binding (GO:0050660),
						oxidoreductase activity, acting on a sulfur group of donors, NAD(P) as acceptor (GO:0016668)
			Chlorella sorokiniana	PRW59459.1	Pyridine nucleotide-disulphide oxidoreductase (CL0063)	flavin adenine dinucleotide binding (GO:0050660),	Rhodanese/Cell cycle control phosphatase, FAD/NAD-linked reductases dimerisation (C-terminal) domain, FAD/NAD(P)-binding domain	NADH oxidase
						oxidoreductase activity (GO:0016491)
			Chlorella variabilis	XP_005846937.1	Pyridine nucleotide-disulphide oxidoreductase (CL0063)	flavin adenine dinucleotide binding (GO:0050660),	Rhodanese/Cell cycle control phosphatase, FAD/NAD-linked reductases dimerisation (C-terminal) domain, FAD/NAD(P)-binding domain	NADH oxidase
						oxidoreductase activity (GO:0016491)
			Scenedesmus sp. PABB004	KAF8065590.1	Pyridine nucleotide-disulphide oxidoreductase (CL0063)	flavin adenine dinucleotide binding (GO:0050660),	FAD/NAD-linked reductases dimerisation (C-terminal) domain, FAD/NAD(P)-binding domain	Dihydrolipoyl dehydrogenase, mitochondrial
						dihydrolipoyl dehydrogenase activity (GO:0004148),
						protein binding (GO:0005515,)
						oxidoreductase activity (GO:0016491),
						oxidoreductase activity, acting on a sulfur group of donors, NAD(P) as acceptor (GO:0016668)
			Scenedesmus sp. PABB004	KAF8069468.1	FAE1/Type III polyketide synthase-like protein (CL0046)	flavin adenine dinucleotide binding (GO:0050660),	Thiolase-like, FAD/NAD-linked reductases dimerisation (C-terminal) domain, FAD/NAD(P)-binding domain	3-ketoacyl-CoA synthase
						oxidoreductase activity (GO:0016491),
						acyltransferase activity (GO:0016746),
						acyltransferase activity, transferring groups other than amino-acyl groups (GO:0016747),
						oxidoreductase activity, acting on a sulfur group of donors, NAD(P) as acceptor (GO:0016668)
			Scenedesmus sp. NREL 46B-D3	KAF6255172.1	Pyridine nucleotide-disulphide oxidoreductase (CL0063)	oxidoreductase activity, acting on a sulfur group of donors, NAD(P) as acceptor (GO:0016668),	FAD/NAD-linked reductases dimerisation (C-terminal) domain, FAD/NAD(P)-binding domain	Glutathione reductase
						oxidoreductase activity (GO:0016491),
						flavin adenine dinucleotide binding (GO:0050660)
			Scenedesmus sp. NREL 46B-D3	KAF6251553.1	Pyridine nucleotide-disulphide oxidoreductase (CL0063)	oxidoreductase activity (GO:0016491),	FAD/NAD-linked reductases dimerisation (C-terminal) domain, FAD/NAD(P)-binding domain	Glutathione reductase
						oxidoreductase activity, acting on a sulfur group of donors, NAD(P) as acceptor (GO:0016668),
						flavin adenine dinucleotide binding (GO:0050660)
			Scenedesmus sp. NREL 46B-D3	KAF6238213.1	Pyridine nucleotide-disulphide oxidoreductase (CL0063)	flavin adenine dinucleotide binding (GO:0050660),	FAD/NAD-linked reductases dimerisation (C-terminal) domain, FAD/NAD(P)-binding domain	Glutathione reductase
						oxidoreductase activity (GO:0016491)
		Arsenate reductase	Chlorella desiccata (nom. nud.)	KAG7671297.1	Rhodanese-like domain (CL0031)	0 matches	GST C-terminal domain-like, Thioredoxin-like	Thiosulfate sulfurtransferase 16, chloroplastic
			Chlorella variabilis	XP_005845781.1	Rhodanese-like domain (CL0031)	0 matches	Rhodanese/Cell cycle control phosphatase	Thiosulfate sulfurtransferase 16, chloroplastic
			Chlorella desiccata (nom. nud.)	KAG7672505.1	Rhodanese-like domain (CL0031)	catalytic activity (GO:0003824)	Rhodanese/Cell cycle control phosphatase	Thiosulfate sulfurtransferase 16, chloroplastic
			Chlorella variabilis	XP_005845895.1	Rhodanese-like domain (CL0031)	0 matches	Rhodanese/Cell cycle control phosphatase	Thiosulfate sulfurtransferase 16, chloroplastic
			Chlorella variabilis	XP_005849477.1	Rhodanese-like domain (CL0031)	0 matches	Rhodanese/Cell cycle control phosphatase	Dual-specificity phosphatase CDC25
			Chlorella variabilis	XP_005845127.1	Glutathione S-transferase, C-terminal domain (CL0497)	protein binding (GO:0005515)	Rhodanese/Cell cycle control phosphatase	Glutathione S-transferase 1
			Scenedesmus sp. NREL 46B-D3	KAF6253450.1	Rhodanese-like domain (CL0031)	0 matches	Rhodanese/Cell cycle control phosphatase	Thiosulfate sulfurtransferase 16, chloroplastic
		Metal transportation
		Heavy metal transporting ATPase (HMA)	Chlorella variabilis	XP_005843012.1	Cation transporting ATPase, C-terminus	ATP binding (GO:0005524),	Calcium ATPase, transmembrane domain M, HAD-like, Calcium ATPase, transduction domain A	Calcium-transporting ATPase
		Copper			E1-E2 ATPase	transporter activity (GO:0005215),
					Haloacid dehalogenase-like hydrolase (CL0137)	ATP hydrolysis activity (GO:0016887),
						nucleotide binding (GO:0000166)
			Chlorella variabilis	XP_005843347.1	E1-E2 ATPase	ATP hydrolysis activity (GO:0016887),	Calcium ATPase, transmembrane domain M, HAD-like, Calcium ATPase, transduction domain A	Plasma membrane ATPase
					haloacid dehalogenase-like hydrolase (CL0137)	ATP binding (GO:0005524),
					Cation transporter/ATPase, N-terminus	transporter activity (GO:0005215),
						P-type proton-exporting transporter activity (GO:0008553),
						nucleotide binding (GO:0000166)
			Chlorella variabilis	XP_005844682.1	Cation transporting ATPase, C-terminus	nucleotide binding (GO:0000166),	Calcium ATPase, transmembrane domain M, HAD-like, Metal cation-transporting ATPase, ATP-binding domain N	Calcium-transporting ATPase 1
						ATP binding (GO:0005524),
						transporter activity (GO:0005215),
						ATP hydrolysis activity (GO:0016887)
			Chlorella variabilis	XP_005845163.1	rRNA small subunit methyltransferase G (CL0063)	rRNA methyltransferase activity (GO:0008649)	Calcium ATPase, transmembrane domain M, HAD-like, S-adenosyl-L-methionine-dependent methyltransferases, LexA/Signal peptidase, Metal cation-transporting ATPase, ATP-binding domain N, Calcium ATPase, transduction domain A	Calcium-transporting ATPase
					E1-E2 ATPase	serine-type endopeptidase activity (GO:0004252),
					Cation transporting ATPase, C-terminus	ATP binding (GO:0005524),
					Cation transport ATPase (P-type) (CL0137)	ATP hydrolysis activity (GO:0016887),
						transporter activity (GO:0005215),
						nucleotide binding (GO:0000166)
			Chlorella variabilis	XP_005845243.1	E1-E2 ATPase	nucleotide binding (GO:0000166),	HAD-like, Calcium ATPase, transduction domain A, Metal cation-transporting ATPase, ATP-binding domain N	CCC2p Cu(+2)-transporting P-type ATPase
					Haloacid dehalogenase-like hydrolase (CL0137)	transporter activity (GO:0005215),
						ATP binding (GO:0005524),
						ATP hydrolysis activity (GO:0016887)
			Chlorella variabilis	XP_005846273.1	Heavy-metal-associated domain (CL0704)	metal ion binding (GO:0046872),	HAD-like, HMA, heavy metal-associated domain, Metal cation-transporting ATPase, ATP-binding domain N, Calcium ATPase, transmembrane domain M, Calcium ATPase, transduction domain A	Probable copper-transporting ATPase HMA5
					Haloacid dehalogenase-like hydrolase (CL0137)	ATP binding (GO:0005524),
					E1-E2 ATPase	transporter activity (GO:0005215),
					Cation transporting ATPase, C-terminus	ATP hydrolysis activity (GO:0016887),
					Cation transporter/ATPase, N-terminus	ATPase-coupled cation transmembrane transporter activity (GO:0019829),
						nucleotide binding (GO:0000166)
			Chlorella variabilis	XP_005847889.1	Cation transporting ATPase, C-terminus	ATP hydrolysis activity (GO:0016887),	Calcium ATPase, transmembrane domain M, HAD-like, Metal cation-transporting ATPase, ATP-binding domain N, Calcium ATPase, transduction domain A	Calcium-transporting ATPase 1
					E1-E2 ATPase	ATP binding (GO:0005524),
					Cation transporter/ATPase, N-terminus	transporter activity (GO:0005215),
					haloacid dehalogenase-like hydrolase (CL0137)	nucleotide binding (GO:0000166)
			Chlorella variabilis	XP_005847906.1	E1-E2 ATPase	nucleotide binding (GO:0000166),	Calcium ATPase, transmembrane domain M, HAD-like, Metal cation-transporting ATPase, ATP-binding domain N, Calcium ATPase, transduction domain A	Sodium/potassium-transporting ATPase subunit alpha
					Cation transporting ATPase, C-terminus	ATP hydrolysis activity (GO:0016887),
					Cation transporting ATPase, C-terminus	ATP binding (GO:0005524),
					haloacid dehalogenase-like hydrolase (CL0137)	transporter activity (GO:0005215)
					Cation transporter/ATPase, N-terminus
			Chlorella variabilis	XP_005848152.1	E1-E2 ATPase	nucleotide binding (GO:0000166),	Calcium ATPase, transmembrane domain M,HAD-like,Metal cation-transporting ATPase, ATP-binding domain N, Calcium ATPase, transduction domain A	Magnesium-translocating P-type ATPase
					Cation transporting ATPase, C-terminus	P-type magnesium transporter activity (GO:0015444),
					Cation transporter/ATPase, N-terminus	transporter activity (GO:0005215),
					haloacid dehalogenase-like hydrolase (CL0137)	ATP hydrolysis activity (GO:0016887),
						ATP binding (GO:0005524)
			Chlorella variabilis	XP_005849646.1	E1-E2 ATPase	nucleotide binding (GO:0000166),	Calcium ATPase, transmembrane domain M, HAD-like, Metal cation-transporting ATPase, ATP-binding domain N, Calcium ATPase, transduction domain A	Calcium-transporting ATPase
					Cation transporting ATPase, C-terminus	ATP hydrolysis activity (GO:0016887),
					haloacid dehalogenase-like hydrolase (CL0137)	transporter activity (GO:0005215),
						ATP binding (GO:0005524),
						P-type calcium transporter activity (GO:0005388)
			Chlorella variabilis	XP_005849927.1	E1-E2 ATPase	metal ion binding (GO:0046872),	HAD-like, Calcium ATPase, transduction domain A, HMA, heavy metal-associated domain, Calcium ATPase, transmembrane domain M, Cytochrome c	Unplaced genomic scaffold supercont2.16, whole genome shotgun sequence
					haloacid dehalogenase-like hydrolase (CL0137)	transporter activity (GO:0005215),
						ATP hydrolysis activity (GO:0016887),
						ATP binding (GO:0005524),
						nucleotide binding (GO:0000166),
						ATPase-coupled cation transmembrane transporter activity (GO:0019829)
			Chlorella variabilis	XP_005850457.1	E1-E2 ATPase	metal ion binding (GO:0046872),	HAD-like, Calcium ATPase, transduction domain A, Metal cation-transporting ATPase, ATP-binding domain N, HMA, heavy metal-associated domain, Calcium ATPase, transmembrane domain M, Respiratory nitrate reductase 1 gamma chain	Copper-transporting ATPase PAA1 chloroplastic
					haloacid dehalogenase-like hydrolase (CL0137)	nucleotide binding (GO:0000166),
						ATP binding (GO:0005524),
						transporter activity (GO:0005215),
						ATP hydrolysis activity (GO:0016887),
						ATPase-coupled cation transmembrane transporter activity (GO:0019829)
			Chlorella variabilis	XP_005851032.1	E1-E2 ATPase	transporter activity (GO:0005215),	HAD-like, Calcium ATPase, transduction domain A, Calcium ATPase, transmembrane domain M	Copper-transporting ATPase 1, putative
						ATP binding (GO:0005524),
						ATP hydrolysis activity (GO:0016887),
						nucleotide binding (GO:0000166)
			Chlorella variabilis	XP_005852165.1	E1-E2 ATPase	ubiquinone binding (GO:0048039),	HAD-like, Calcium ATPase, transduction domain A, Bet v1-like, HMA, heavy metal-associated domain, Calcium ATPase, transmembrane domain M, Metal cation-transporting ATPase, ATP-binding domain N, alpha/beta-Hydrolases	Probable copper-transporting ATPase HMA5
					Heavy-metal-associated domain (CL0704)	metal ion binding (GO:0046872),
					haloacid dehalogenase-like hydrolase (CL0137)	nucleotide binding (GO:0000166),
					Polyketide cyclase / dehydrase and lipid transport (CL0209)	transporter activity (GO:0005215),
						ATP hydrolysis activity (GO:0016887),
						ATP binding (GO:0005524),
						copper ion binding (GO:0005507)
			Chlorella desiccata (nom. nud.)	KAG7666794.1	Cation transporting ATPase, C-terminus	ATP binding (GO:0005524),	Calcium ATPase, transmembrane domain M, HAD-like, Metal cation-transporting ATPase, ATP-binding domain N, Calcium ATPase, transduction domain A, HAD-like	Calcium-transporting ATPase
					E1-E2 ATPase	ATP hydrolysis activity (GO:0016887),
					haloacid dehalogenase-like hydrolase (CL0137)	transporter activity (GO:0005215),
					Cation transport ATPase (P-type) (CL0137)	nucleotide binding (GO:0000166)
			Chlorella desiccata (nom. nud.)	KAG7667743.1	E1-E2 ATPase	nucleotide binding (GO:0000166),	Calcium ATPase, transmembrane domain M, HAD-like, Calcium ATPase, transduction domain A	Plasma membrane ATPase
					haloacid dehalogenase-like hydrolase (CL0137)	ATP binding (GO:0005524),
					Cation transporter/ATPase, N-terminus	ATP hydrolysis activity (GO:0016887),
						transporter activity (GO:0005215),
						P-type proton-exporting transporter activity (GO:0008553)
			Chlorella desiccata (nom. nud.)	KAG7667797.1	E1-E2 ATPase	metal ion binding (GO:0046872),	HAD-like, Calcium ATPase, transduction domain A, Metal cation-transporting ATPase, ATP-binding domain N, HMA, heavy metal-associated domain, Calcium ATPase, transmembrane domain M	Unplaced genomic scaffold supercont2.16, whole genome shotgun sequence
					haloacid dehalogenase-like hydrolase (CL0137)	nucleotide binding (GO:0000166),
					Heavy-metal-associated domain (CL0704)	ATPase-coupled cation transmembrane transporter activity (GO:0019829),
						ATP hydrolysis activity (GO:0016887),
						transporter activity (GO:0005215),
						ATP binding (GO:0005524)
			Chlorella desiccata (nom. nud.)	KAG7667848.1	Cation transporting ATPase, C-terminus	ATP binding (GO:0005524),	Calcium ATPase, transmembrane domain M , HAD-like, Metal cation-transporting ATPase, ATP-binding domain N, Calcium ATPase, transduction domain A	Calcium-transporting ATPase
					E1-E2 ATPase	transporter activity (GO:0005215),
					haloacid dehalogenase-like hydrolase (CL0137)	ATP hydrolysis activity (GO:0016887),
						P-type calcium transporter activity (GO:0005388),
						nucleotide binding (GO:0000166)
			Chlorella desiccata (nom. nud.)	KAG7668127.1	E1-E2 ATPase	nucleotide binding (GO:0000166),	Calcium ATPase, transmembrane domain M, HAD-like, Metal cation-transporting ATPase, ATP-binding domain N, Calcium ATPase, transduction domain A,	Sodium/potassium-transporting ATPase subunit alpha
					Cation transporting ATPase, C-terminus	ATP hydrolysis activity (GO:0016887),
					haloacid dehalogenase-like hydrolase (CL0137)	transporter activity (GO:0005215),
					Cation transporter/ATPase, N-terminus	ATP binding (GO:0005524)
			Chlorella desiccata (nom. nud.)	KAG7668322.1	E1-E2 ATPase	transporter activity (GO:0005215),	Calcium ATPase, transmembrane domain M, Calcium ATPase, transduction domain A, HAD-like, Metal cation-transporting ATPase, ATP-binding domain N	Plasma membrane ATPase
					haloacid dehalogenase-like hydrolase (CL0137)	ATP hydrolysis activity (GO:0016887),
					Cation transporter/ATPase, N-terminus	ATP binding (GO:0005524),
						P-type proton-exporting transporter activity (GO:0008553),
						nucleotide binding (GO:0000166)
			Chlorella desiccata (nom. nud.)	KAG7669541.1	E1-E2 ATPase	transporter activity (GO:0005215),	HAD-like, Calcium ATPase, transduction domain A, Metal cation-transporting ATPase, ATP-binding domain N	Copper-exporting P-type ATPase
					haloacid dehalogenase-like hydrolase (CL0137)	ATP binding (GO:0005524),
						ATP hydrolysis activity (GO:0016887),
						nucleotide binding (GO:0000166),
						ATPase-coupled cation transmembrane transporter activity (GO:0019829)
			Chlorella desiccata (nom. nud.)	KAG7671180.1	E1-E2 ATPase	nucleotide binding (GO:0000166),	Calcium ATPase, transmembrane domain M , HAD-like, Metal cation-transporting ATPase, ATP-binding domain N, Calcium ATPase, transduction domain A, Cytochrome b5-like heme/steroid binding domain	Calcium-transporting ATPase 1
					Cation transporting ATPase, C-terminus	ATP binding (GO:0005524),
					Cation transport ATPase (P-type) (CL0137)	ATP hydrolysis activity (GO:0016887),
					Cation transporter/ATPase, N-terminus	transporter activity (GO:0005215)
			Chlorella desiccata (nom. nud.)	KAG7672560.1	E1-E2 ATPase	metal ion binding (GO:0046872),	HAD-like, Calcium ATPase, transduction domain A,Metal cation-transporting ATPase, ATP-binding domain N, HMA, heavy metal-associated domain, Calcium ATPase, transmembrane domain M	Copper-exporting P-type ATPase
					haloacid dehalogenase-like hydrolase (CL0137)	ATPase-coupled cation transmembrane transporter activity (GO:0019829),
					Heavy-metal-associated domain (CL0704)	transporter activity (GO:0005215),
						ATP hydrolysis activity (GO:0016887),
						ATP binding (GO:0005524),
						nucleotide binding (GO:0000166)
			Chlorella desiccata (nom. nud.)	KAG7673145.1	E1-E2 ATPase	metal ion binding (GO:0046872),	HAD-like, Calcium ATPase, transduction domain A, Calcium ATPase, transmembrane domain M, HMA, heavy metal-associated domain	Copper-exporting P-type ATPase
					haloacid dehalogenase-like hydrolase (CL0137)	ATPase-coupled cation transmembrane transporter activity (GO:0019829),
						nucleotide binding (GO:0000166),
						transporter activity (GO:0005215),
						ATP binding (GO:0005524),
						ATP hydrolysis activity (GO:0016887)
			Chlorella desiccata (nom. nud.)	KAG7673261.1	E1-E2 ATPase	ATP hydrolysis activity (GO:0016887),	Calcium ATPase, transmembrane domain M , HAD-like, Calcium ATPase, transduction domain A, Metal cation-transporting ATPase, ATP-binding domain N	Calcium-transporting ATPase 1
					Cation transporting ATPase, C-terminus	transporter activity (GO:0005215),
					haloacid dehalogenase-like hydrolase (CL0137)	ATP binding (GO:0005524),
					Cation transporter/ATPase, N-terminus	nucleotide binding (GO:0000166)
			Chlorella desiccata (nom. nud.)	KAG7673965.1	E1-E2 ATPase	metal ion binding (GO:0046872)	HAD-like, HMA, heavy metal-associated domain Calcium ATPase, transduction domain A, Calcium ATPase, transmembrane domain M, Metal cation-transporting ATPase, ATP-binding domain N	Copper-exporting P-type ATPase A
					Heavy-metal-associated domain (CL0704)
					haloacid dehalogenase-like hydrolase (CL0137)
			Scenedesmus sp. NREL 46B-D3	KAF6250775.1	E1-E2 ATPase	ATP hydrolysis activity (GO:0016887),	Calcium ATPase, transmembrane domain M, HAD-like, Metal cation-transporting ATPase, ATP-binding domain N, Calcium ATPase, transduction domain A	Calcium-transporting ATPase
					Cation transporting ATPase, C-terminus	transporter activity (GO:0005215),
					Cation transport ATPase (P-type) (CL0137)	ATP binding (GO:0005524),
					Cation transporter/ATPase, N-terminus	nucleotide binding (GO:0000166)
			Scenedesmus sp. NREL 46B-D3	KAF6256790.1	Heavy-metal-associated domain (CL0704)	metal ion binding (GO:0046872)	HMA, heavy metal-associated domain	Copper-transporting ATPase PAA1, chloroplastic
			Scenedesmus sp. NREL 46B-D3	KAF6260204.1	Cation transporting ATPase, C-terminus	ATP binding (GO:0005524),	Calcium ATPase, transmembrane domain M, HAD-like, Metal cation-transporting ATPase, ATP-binding domain N, Calcium ATPase, transduction domain A	Calcium-transporting ATPase
					E1-E2 ATPase	transporter activity (GO:0005215),
					haloacid dehalogenase-like hydrolase (CL0137)	ATP hydrolysis activity (GO:0016887),
					Cation transporter/ATPase, N-terminus	nucleotide binding (GO:0000166),
						P-type calcium transporter activity (GO:0005388)
			Scenedesmus sp. NREL 46B-D3	KAF6262536.1	E1-E2 ATPase	metal ion binding (GO:0046872)	HMA, heavy metal-associated domain, HAD-like,	CCC2p Cu(+2)-transporting P-type ATPase
					haloacid dehalogenase-like hydrolase (CL0137)
					Heavy-metal-associated domain (CL0704)
			Scenedesmus sp. NREL 46B-D3	KAF6263311.1	E1-E2 ATPase	nucleotide binding (GO:0000166)	HAD-like, Calcium ATPase, transduction domain A, Thioredoxin-like,	Probable cation-transporting P-type ATPase
					haloacid dehalogenase-like
			Scenedesmus sp. NREL 46B-D3	KAF6263343.1	Cation transporting ATPase, C-terminus	transporter activity (GO:0005215),	Calcium ATPase, transmembrane domain M, HAD-like, Metal cation-transporting ATPase, ATP-binding domain N, Calcium ATPase, transduction domain A	Calcium-transporting ATPase 1
					E1-E2 ATPase	ATP binding (GO:0005524),
					Cation transporter/ATPase, N-terminus	ATP hydrolysis activity (GO:0016887),
					haloacid dehalogenase-like hydrolase (CL0137)	nucleotide binding (GO:0000166)
					Cation transport ATPase (P-type) (CL0137)
			Scenedesmus sp. NREL 46B-D3	KAF6263646.1	E1-E2 ATPase	nucleotide binding (GO:0000166),	Calcium ATPase, transmembrane domain M, HAD-like, Calcium ATPase, transduction domain A, Metal cation-transporting ATPase, ATP-binding domain N	Sodium/potassium-transporting ATPase subunit alpha
					Cation transporting ATPase, C-terminus	ATP hydrolysis activity (GO:0016887),
					Cation transport ATPase (P-type) (CL0137)	transporter activity (GO:0005215),
					Cation transporter/ATPase, N-terminus	ATP binding (GO:0005524)
			Scenedesmus sp. NREL 46B-D3	KAF6264067.1	E1-E2 ATPase	ATP binding (GO:0005524),	Calcium ATPase, transmembrane domain M, Metal cation-transporting ATPase, ATP-binding domain N, alpha/beta-Hydrolases, HAD-like, Calcium ATPase, transduction domain A	Calcium-transporting ATPase
					Lipase (class 3) (CL0028)	P-type calcium transporter activity (GO:0005388),
					Cation transport ATPase (P-type) (CL0137)	nucleotide binding (GO:0000166),
					Cation transporter/ATPase, N-terminus	transporter activity (GO:0005215),
					Cation transporting ATPase, C-terminus	ATP hydrolysis activity (GO:0016887)
		Manganese	Chlorella variabilis	XP_005843347.1	E1-E2 ATPase	ATP hydrolysis activity (GO:0016887),	Calcium ATPase, transmembrane domain M, HAD-like, Calcium ATPase, transduction domain A	Plasma membrane ATPase
					haloacid dehalogenase-like hydrolase (CL0137)	ATP binding (GO:0005524),
					Cation transporter/ATPase, N-terminus	transporter activity (GO:0005215),
						P-type proton-exporting transporter activity (GO:0008553),
						nucleotide binding (GO:0000166)
			Chlorella variabilis	XP_005847889.1	Cation transporting ATPase, C-terminus	ATP hydrolysis activity (GO:0016887),	Calcium ATPase, transmembrane domain M, HAD-like, Metal cation-transporting ATPase, ATP-binding domain N, Calcium ATPase, transduction domain A	Calcium-transporting ATPase 1
					E1-E2 ATPase	ATP binding (GO:0005524),
					Cation transporter/ATPase, N-terminus	transporter activity (GO:0005215),
					haloacid dehalogenase-like hydrolase (CL0137)	nucleotide binding (GO:0000166)
			Chlorella variabilis	XP_005847906.1	E1-E2 ATPase	nucleotide binding (GO:0000166),	Calcium ATPase, transmembrane domain M, HAD-like, Metal cation-transporting ATPase, ATP-binding domain N, Calcium ATPase, transduction domain A	Sodium/potassium-transporting ATPase subunit alpha
					Cation transporting ATPase, C-terminus	ATP hydrolysis activity (GO:0016887),
					Cation transporting ATPase, C-terminus	ATP binding (GO:0005524),
					haloacid dehalogenase-like hydrolase (CL0137)	transporter activity (GO:0005215)
					Cation transporter/ATPase, N-terminus
			Chlorella desiccata (nom. nud.)	KAG7667743.1	E1-E2 ATPase	nucleotide binding (GO:0000166),	Calcium ATPase, transmembrane domain M, HAD-like, Calcium ATPase, transduction domain A	Plasma membrane ATPase
					haloacid dehalogenase-like hydrolase (CL0137)	ATP binding (GO:0005524),
					Cation transporter/ATPase, N-terminus	ATP hydrolysis activity (GO:0016887),
						transporter activity (GO:0005215),
						P-type proton-exporting transporter activity (GO:0008553)
			Chlorella desiccata (nom. nud.)	KAG7668127.1	E1-E2 ATPase	nucleotide binding (GO:0000166),	Calcium ATPase, transmembrane domain M, HAD-like, Metal cation-transporting ATPase, ATP-binding domain N, Calcium ATPase, transduction domain A,	Sodium/potassium-transporting ATPase subunit alpha
					Cation transporting ATPase, C-terminus	ATP hydrolysis activity (GO:0016887),
					haloacid dehalogenase-like hydrolase (CL0137)	transporter activity (GO:0005215),
					Cation transporter/ATPase, N-terminus	ATP binding (GO:0005524)
			Chlorella desiccata (nom. nud.)	KAG7668322.1	E1-E2 ATPase	transporter activity (GO:0005215),	Calcium ATPase, transmembrane domain M, Calcium ATPase, transduction domain A, HAD-like, Metal cation-transporting ATPase, ATP-binding domain N	Plasma membrane ATPase
					haloacid dehalogenase-like hydrolase (CL0137)	ATP hydrolysis activity (GO:0016887),
					Cation transporter/ATPase, N-terminus	ATP binding (GO:0005524),
						P-type proton-exporting transporter activity (GO:0008553),
						nucleotide binding (GO:0000166)
			Scenedesmus sp. NREL 46B-D3	KAF6263646.1	E1-E2 ATPase	nucleotide binding (GO:0000166),	Calcium ATPase, transmembrane domain M, HAD-like, Calcium ATPase, transduction domain A, Metal cation-transporting ATPase, ATP-binding domain N	Sodium/potassium-transporting ATPase subunit alpha
					Cation transporting ATPase, C-terminus	ATP hydrolysis activity (GO:0016887),
					Cation transport ATPase (P-type) (CL0137)	transporter activity (GO:0005215),
					Cation transporter/ATPase, N-terminus	ATP binding (GO:0005524)
			Chlorella variabilis	XP_005850052.1	E1-E2 ATPase	nucleotide binding (GO:0000166),	Calcium ATPase, transmembrane domain M, HAD-like,Metal cation-transporting ATPase, ATP-binding domain N,Calcium ATPase, transduction domain A	Cation-transporting ATPase
						ATP binding (GO:0005524),
						ATP hydrolysis activity (GO:0016887),
						transporter activity (GO:0005215),
						ATPase-coupled cation transmembrane transporter activity (GO:0019829),
						P-type transmembrane transporter activity (GO:0140358)
			Chlorella desiccata (nom. nud.)	KAG7669422.1	E1-E2 ATPase	ATPase-coupled cation transmembrane transporter activity (GO:0019829),	Calcium ATPase, transmembrane domain M, HAD-like, Calcium ATPase, transduction domain A	Cation-transporting ATPase
					P5-type ATPase cation transporter	P-type transmembrane transporter activity (GO:0140358),
						transporter activity (GO:0005215),
						ATP binding (GO:0005524),
						ATP hydrolysis activity (GO:0016887),
						nucleotide binding (GO:0000166)
			Chlorella desiccata (nom. nud.)	KAG7672860.	E1-E2 ATPase	nucleotide binding (GO:0000166),	Calcium ATPase, transmembrane domain M, HAD-like, Metal cation-transporting ATPase, ATP-binding domain N, Calcium ATPase, transduction domain A	Cation-transporting ATPase
					haloacid dehalogenase-like hydrolase (CL0137)	ATPase-coupled cation transmembrane transporter activity (GO:0019829),
						P-type transmembrane transporter activity (GO:0140358),
						ATP binding (GO:0005524),
						transporter activity (GO:0005215),
						ATP hydrolysis activity (GO:0016887)
		Cadmium	Chlorella variabilis	XP_005843012.1	Cation transporting ATPase, C-terminus	ATP binding (GO:0005524),	Calcium ATPase, transmembrane domain M, HAD-like, Calcium ATPase, transduction domain A	Calcium-transporting ATPase
					E1-E2 ATPase	transporter activity (GO:0005215),
					Haloacid dehalogenase-like hydrolase (CL0137)	ATP hydrolysis activity (GO:0016887),
						nucleotide binding (GO:0000166)
			Chlorella variabilis	XP_005843347.1	E1-E2 ATPase	ATP hydrolysis activity (GO:0016887),	Calcium ATPase, transmembrane domain M, HAD-like, Calcium ATPase, transduction domain A	Plasma membrane ATPase
					haloacid dehalogenase-like hydrolase (CL0137)	ATP binding (GO:0005524),
					Cation transporter/ATPase, N-terminus	transporter activity (GO:0005215),
						P-type proton-exporting transporter activity (GO:0008553),
						nucleotide binding (GO:0000166)
			Chlorella variabilis	XP_005845243.1	E1-E2 ATPase	nucleotide binding (GO:0000166),	HAD-like, Calcium ATPase, transduction domain A, Metal cation-transporting ATPase, ATP-binding domain N	CCC2p Cu(+2)-transporting P-type ATPase
					Haloacid dehalogenase-like hydrolase (CL0137)	transporter activity (GO:0005215),
						ATP binding (GO:0005524),
						ATP hydrolysis activity (GO:0016887)
			Chlorella variabilis	XP_005846273.1	Heavy-metal-associated domain (CL0704)	metal ion binding (GO:0046872),	HAD-like, HMA, heavy metal-associated domain, Metal cation-transporting ATPase, ATP-binding domain N, Calcium ATPase, transmembrane domain M, Calcium ATPase, transduction domain A	Probable copper-transporting ATPase HMA5
					Haloacid dehalogenase-like hydrolase (CL0137)	ATP binding (GO:0005524),
					E1-E2 ATPase	transporter activity (GO:0005215),
					Cation transporting ATPase, C-terminus	ATP hydrolysis activity (GO:0016887),
					Cation transporter/ATPase, N-terminus	ATPase-coupled cation transmembrane transporter activity (GO:0019829),
						nucleotide binding (GO:0000166)
			Chlorella variabilis	XP_005847889.1	Cation transporting ATPase, C-terminus	ATP hydrolysis activity (GO:0016887),	Calcium ATPase, transmembrane domain M, HAD-like, Metal cation-transporting ATPase, ATP-binding domain N, Calcium ATPase, transduction domain A	Calcium-transporting ATPase 1
					E1-E2 ATPase	ATP binding (GO:0005524),
					Cation transporter/ATPase, N-terminus	transporter activity (GO:0005215),
					haloacid dehalogenase-like hydrolase (CL0137)	nucleotide binding (GO:0000166)
			Chlorella variabilis	XP_005847906.1	E1-E2 ATPase	nucleotide binding (GO:0000166),	Calcium ATPase, transmembrane domain M, HAD-like, Metal cation-transporting ATPase, ATP-binding domain N, Calcium ATPase, transduction domain A	Sodium/potassium-transporting ATPase subunit alpha
					Cation transporting ATPase, C-terminus	ATP hydrolysis activity (GO:0016887),
					Cation transporting ATPase, C-terminus	ATP binding (GO:0005524),
					haloacid dehalogenase-like hydrolase (CL0137)	transporter activity (GO:0005215)
					Cation transporter/ATPase, N-terminus
			Chlorella variabilis	XP_005849646.1	E1-E2 ATPase	nucleotide binding (GO:0000166),	Calcium ATPase, transmembrane domain M, HAD-like, Metal cation-transporting ATPase, ATP-binding domain N, Calcium ATPase, transduction domain A	Calcium-transporting ATPase
					Cation transporting ATPase, C-terminus	ATP hydrolysis activity (GO:0016887),
					haloacid dehalogenase-like hydrolase (CL0137)	transporter activity (GO:0005215),
						ATP binding (GO:0005524),
						P-type calcium transporter activity (GO:0005388)
			Chlorella variabilis	XP_005849927.1	E1-E2 ATPase	metal ion binding (GO:0046872),	HAD-like, Calcium ATPase, transduction domain A, HMA, heavy metal-associated domain, Calcium ATPase, transmembrane domain M, Cytochrome c	Unplaced genomic scaffold supercont2.16, whole genome shotgun sequence
					haloacid dehalogenase-like hydrolase (CL0137)	transporter activity (GO:0005215),
						ATP hydrolysis activity (GO:0016887),
						ATP binding (GO:0005524),
						nucleotide binding (GO:0000166),
						ATPase-coupled cation transmembrane transporter activity (GO:0019829)
			Chlorella variabilis	XP_005850457.1	E1-E2 ATPase	metal ion binding (GO:0046872),	HAD-like, Calcium ATPase, transduction domain A, Metal cation-transporting ATPase, ATP-binding domain N, HMA, heavy metal-associated domain, Calcium ATPase, transmembrane domain M, Respiratory nitrate reductase 1 gamma chain	Copper-transporting ATPase PAA1 chloroplastic
					haloacid dehalogenase-like hydrolase (CL0137)	nucleotide binding (GO:0000166),
						ATP binding (GO:0005524),
						transporter activity (GO:0005215),
						ATP hydrolysis activity (GO:0016887),
						ATPase-coupled cation transmembrane transporter activity (GO:0019829)
			Chlorella variabilis	XP_005851032.1	E1-E2 ATPase	transporter activity (GO:0005215),	HAD-like, Calcium ATPase, transduction domain A, Calcium ATPase, transmembrane domain M	Copper-transporting ATPase 1, putative
						ATP binding (GO:0005524),
						ATP hydrolysis activity (GO:0016887),
						nucleotide binding (GO:0000166)
			Chlorella variabilis	XP_005852165.1	E1-E2 ATPase	ubiquinone binding (GO:0048039),	HAD-like, Calcium ATPase, transduction domain A, Bet v1-like, HMA, heavy metal-associated domain, Calcium ATPase, transmembrane domain M, Metal cation-transporting ATPase, ATP-binding domain N, alpha/beta-Hydrolases	Probable copper-transporting ATPase HMA5
					Heavy-metal-associated domain (CL0704)	metal ion binding (GO:0046872),
					haloacid dehalogenase-like hydrolase (CL0137)	nucleotide binding (GO:0000166),
					Polyketide cyclase / dehydrase and lipid transport (CL0209)	transporter activity (GO:0005215),
						ATP hydrolysis activity (GO:0016887),
						ATP binding (GO:0005524),
						copper ion binding (GO:0005507)
			Chlorella desiccata (nom. nud.)	KAG7667743.1	E1-E2 ATPase	nucleotide binding (GO:0000166),	Calcium ATPase, transmembrane domain M, HAD-like, Calcium ATPase, transduction domain A	Plasma membrane ATPase
					haloacid dehalogenase-like hydrolase (CL0137)	ATP binding (GO:0005524),
					Cation transporter/ATPase, N-terminus	ATP hydrolysis activity (GO:0016887),
						transporter activity (GO:0005215),
						P-type proton-exporting transporter activity (GO:0008553)
			Chlorella desiccata (nom. nud.)	KAG7667797.1	E1-E2 ATPase	metal ion binding (GO:0046872),	HAD-like, Calcium ATPase, transduction domain A, Metal cation-transporting ATPase, ATP-binding domain N, HMA, heavy metal-associated domain, Calcium ATPase, transmembrane domain M	Unplaced genomic scaffold supercont2.16, whole genome shotgun sequence
					haloacid dehalogenase-like hydrolase (CL0137)	nucleotide binding (GO:0000166),
					Heavy-metal-associated domain (CL0704)	ATPase-coupled cation transmembrane transporter activity (GO:0019829),
						ATP hydrolysis activity (GO:0016887),
						transporter activity (GO:0005215),
						ATP binding (GO:0005524)
			Chlorella desiccata (nom. nud.)	KAG7667848.1	Cation transporting ATPase, C-terminus	ATP binding (GO:0005524),	Calcium ATPase, transmembrane domain M , HAD-like, Metal cation-transporting ATPase, ATP-binding domain N, Calcium ATPase, transduction domain A	Calcium-transporting ATPase
					E1-E2 ATPase	transporter activity (GO:0005215),
					haloacid dehalogenase-like hydrolase (CL0137)	ATP hydrolysis activity (GO:0016887),
						P-type calcium transporter activity (GO:0005388),
						nucleotide binding (GO:0000166)
			Chlorella desiccata (nom. nud.)	KAG7668127.1	E1-E2 ATPase	nucleotide binding (GO:0000166),	Calcium ATPase, transmembrane domain M, HAD-like, Metal cation-transporting ATPase, ATP-binding domain N, Calcium ATPase, transduction domain A,	Sodium/potassium-transporting ATPase subunit alpha
					Cation transporting ATPase, C-terminus	ATP hydrolysis activity (GO:0016887),
					haloacid dehalogenase-like hydrolase (CL0137)	transporter activity (GO:0005215),
					Cation transporter/ATPase, N-terminus	ATP binding (GO:0005524)
			Chlorella desiccata (nom. nud.)	KAG7668322.1	E1-E2 ATPase	transporter activity (GO:0005215),	Calcium ATPase, transmembrane domain M, Calcium ATPase, transduction domain A, HAD-like, Metal cation-transporting ATPase, ATP-binding domain N	Plasma membrane ATPase
					haloacid dehalogenase-like hydrolase (CL0137)	ATP hydrolysis activity (GO:0016887),
					Cation transporter/ATPase, N-terminus	ATP binding (GO:0005524),
						P-type proton-exporting transporter activity (GO:0008553),
						nucleotide binding (GO:0000166)
			Chlorella desiccata (nom. nud.)	KAG7669541.1	E1-E2 ATPase	transporter activity (GO:0005215),	HAD-like, Calcium ATPase, transduction domain A, Metal cation-transporting ATPase, ATP-binding domain N	Copper-exporting P-type ATPase
					haloacid dehalogenase-like hydrolase (CL0137)	ATP binding (GO:0005524),
						ATP hydrolysis activity (GO:0016887),
						nucleotide binding (GO:0000166),
						ATPase-coupled cation transmembrane transporter activity (GO:0019829)
			Chlorella desiccata (nom. nud.)	KAG7671180.1	E1-E2 ATPase	nucleotide binding (GO:0000166),	Calcium ATPase, transmembrane domain M , HAD-like, Metal cation-transporting ATPase, ATP-binding domain N, Calcium ATPase, transduction domain A, Cytochrome b5-like heme/steroid binding domain	Calcium-transporting ATPase 1
					Cation transporting ATPase, C-terminus	ATP binding (GO:0005524),
					Cation transport ATPase (P-type) (CL0137)	ATP hydrolysis activity (GO:0016887),
					Cation transporter/ATPase, N-terminus	transporter activity (GO:0005215)
			Chlorella desiccata (nom. nud.)	KAG7672560.1	E1-E2 ATPase	metal ion binding (GO:0046872),	HAD-like, Calcium ATPase, transduction domain A,Metal cation-transporting ATPase, ATP-binding domain N, HMA, heavy metal-associated domain, Calcium ATPase, transmembrane domain M	Copper-exporting P-type ATPase
					haloacid dehalogenase-like hydrolase (CL0137)	ATPase-coupled cation transmembrane transporter activity (GO:0019829),
					Heavy-metal-associated domain (CL0704)	transporter activity (GO:0005215),
						ATP hydrolysis activity (GO:0016887),
						ATP binding (GO:0005524),
						nucleotide binding (GO:0000166)
			Chlorella desiccata (nom. nud.)	KAG7673145.1	E1-E2 ATPase	metal ion binding (GO:0046872),	HAD-like, Calcium ATPase, transduction domain A, Calcium ATPase, transmembrane domain M, HMA, heavy metal-associated domain	Copper-exporting P-type ATPase
					haloacid dehalogenase-like hydrolase (CL0137)	ATPase-coupled cation transmembrane transporter activity (GO:0019829),
						nucleotide binding (GO:0000166),
						transporter activity (GO:0005215),
						ATP binding (GO:0005524),
						ATP hydrolysis activity (GO:0016887)
			Chlorella desiccata (nom. nud.)	KAG7673261.1	E1-E2 ATPase	ATP hydrolysis activity (GO:0016887),	Calcium ATPase, transmembrane domain M , HAD-like, Calcium ATPase, transduction domain A, Metal cation-transporting ATPase, ATP-binding domain N	Calcium-transporting ATPase 1
					Cation transporting ATPase, C-terminus	transporter activity (GO:0005215),
					haloacid dehalogenase-like hydrolase (CL0137)	ATP binding (GO:0005524),
					Cation transporter/ATPase, N-terminus	nucleotide binding (GO:0000166)
			Chlorella desiccata (nom. nud.)	KAG7673965.1	E1-E2 ATPase	metal ion binding (GO:0046872)	HAD-like, HMA, heavy metal-associated domain Calcium ATPase, transduction domain A, Calcium ATPase, transmembrane domain M, Metal cation-transporting ATPase, ATP-binding domain N	Copper-exporting P-type ATPase A
					Heavy-metal-associated domain (CL0704)
					haloacid dehalogenase-like hydrolase (CL0137)
			Scenedesmus sp. NREL 46B-D3	KAF6260204.1	Cation transporting ATPase, C-terminus	ATP binding (GO:0005524),	Calcium ATPase, transmembrane domain M, HAD-like, Metal cation-transporting ATPase, ATP-binding domain N, Calcium ATPase, transduction domain A	Calcium-transporting ATPase
					E1-E2 ATPase	transporter activity (GO:0005215),
					haloacid dehalogenase-like hydrolase (CL0137)	ATP hydrolysis activity (GO:0016887),
					Cation transporter/ATPase, N-terminus	nucleotide binding (GO:0000166),
						P-type calcium transporter activity (GO:0005388)
			Scenedesmus sp. NREL 46B-D3	KAF6262536.1	E1-E2 ATPase	metal ion binding (GO:0046872)	HMA, heavy metal-associated domain, HAD-like,	CCC2p Cu(+2)-transporting P-type ATPase
					haloacid dehalogenase-like hydrolase (CL0137)
					Heavy-metal-associated domain (CL0704)
			Scenedesmus sp. NREL 46B-D3	KAF6263311.1	E1-E2 ATPase	nucleotide binding (GO:0000166)	HAD-like, Calcium ATPase, transduction domain A, Thioredoxin-like,	Probable cation-transporting P-type ATPase
					haloacid dehalogenase-like
			Scenedesmus sp. NREL 46B-D3	KAF6263343.1	Cation transporting ATPase, C-terminus	transporter activity (GO:0005215),	Calcium ATPase, transmembrane domain M, HAD-like, Metal cation-transporting ATPase, ATP-binding domain N, Calcium ATPase, transduction domain A	Calcium-transporting ATPase 1
					E1-E2 ATPase	ATP binding (GO:0005524),
					Cation transporter/ATPase, N-terminus	ATP hydrolysis activity (GO:0016887),
					haloacid dehalogenase-like hydrolase (CL0137)	nucleotide binding (GO:0000166)
					Cation transport ATPase (P-type) (CL0137)
		Zinc	Chlorella variabilis	XP_005843012.1	Cation transporting ATPase, C-terminus	ATP binding (GO:0005524),	Calcium ATPase, transmembrane domain M, HAD-like, Calcium ATPase, transduction domain A	Calcium-transporting ATPase
					E1-E2 ATPase	transporter activity (GO:0005215),
					Haloacid dehalogenase-like hydrolase (CL0137)	ATP hydrolysis activity (GO:0016887),
						nucleotide binding (GO:0000166)
			Chlorella variabilis	XP_005843347.1	E1-E2 ATPase	ATP hydrolysis activity (GO:0016887),	Calcium ATPase, transmembrane domain M, HAD-like, Calcium ATPase, transduction domain A	Plasma membrane ATPase
					haloacid dehalogenase-like hydrolase (CL0137)	ATP binding (GO:0005524),
					Cation transporter/ATPase, N-terminus	transporter activity (GO:0005215),
						P-type proton-exporting transporter activity (GO:0008553),
						nucleotide binding (GO:0000166)
			Chlorella variabilis	XP_005844682.1	Cation transporting ATPase, C-terminus	nucleotide binding (GO:0000166),	Calcium ATPase, transmembrane domain M, HAD-like, Metal cation-transporting ATPase, ATP-binding domain N	Calcium-transporting ATPase 1
						ATP binding (GO:0005524),
						transporter activity (GO:0005215),
						ATP hydrolysis activity (GO:0016887)
			Chlorella variabilis	XP_005845163.1	rRNA small subunit methyltransferase G (CL0063)	rRNA methyltransferase activity (GO:0008649)	Calcium ATPase, transmembrane domain M, HAD-like, S-adenosyl-L-methionine-dependent methyltransferases, LexA/Signal peptidase, Metal cation-transporting ATPase, ATP-binding domain N, Calcium ATPase, transduction domain A	Calcium-transporting ATPase
					E1-E2 ATPase	serine-type endopeptidase activity (GO:0004252),
					Cation transporting ATPase, C-terminus	ATP binding (GO:0005524),
					Cation transport ATPase (P-type) (CL0137)	ATP hydrolysis activity (GO:0016887),
						transporter activity (GO:0005215),
						nucleotide binding (GO:0000166)
			Chlorella variabilis	XP_005845243.1	E1-E2 ATPase	nucleotide binding (GO:0000166),	HAD-like, Calcium ATPase, transduction domain A, Metal cation-transporting ATPase, ATP-binding domain N	CCC2p Cu(+2)-transporting P-type ATPase
					Haloacid dehalogenase-like hydrolase (CL0137)	transporter activity (GO:0005215),
						ATP binding (GO:0005524),
						ATP hydrolysis activity (GO:0016887)
			Chlorella variabilis	XP_005846273.1	Heavy-metal-associated domain (CL0704)	metal ion binding (GO:0046872),	HAD-like, HMA, heavy metal-associated domain, Metal cation-transporting ATPase, ATP-binding domain N, Calcium ATPase, transmembrane domain M, Calcium ATPase, transduction domain A	Probable copper-transporting ATPase HMA5
					Haloacid dehalogenase-like hydrolase (CL0137)	ATP binding (GO:0005524),
					E1-E2 ATPase	transporter activity (GO:0005215),
					Cation transporting ATPase, C-terminus	ATP hydrolysis activity (GO:0016887),
					Cation transporter/ATPase, N-terminus	ATPase-coupled cation transmembrane transporter activity (GO:0019829),
						nucleotide binding (GO:0000166)
			Chlorella variabilis	XP_005847889.1	Cation transporting ATPase, C-terminus	ATP hydrolysis activity (GO:0016887),	Calcium ATPase, transmembrane domain M, HAD-like, Metal cation-transporting ATPase, ATP-binding domain N, Calcium ATPase, transduction domain A	Calcium-transporting ATPase 1
					E1-E2 ATPase	ATP binding (GO:0005524),
					Cation transporter/ATPase, N-terminus	transporter activity (GO:0005215),
					haloacid dehalogenase-like hydrolase (CL0137)	nucleotide binding (GO:0000166)
			Chlorella variabilis	XP_005847906.1	E1-E2 ATPase	nucleotide binding (GO:0000166),	Calcium ATPase, transmembrane domain M, HAD-like, Metal cation-transporting ATPase, ATP-binding domain N, Calcium ATPase, transduction domain A	Sodium/potassium-transporting ATPase subunit alpha
					Cation transporting ATPase, C-terminus	ATP hydrolysis activity (GO:0016887),
					Cation transporting ATPase, C-terminus	ATP binding (GO:0005524),
					haloacid dehalogenase-like hydrolase (CL0137)	transporter activity (GO:0005215)
					Cation transporter/ATPase, N-terminus
			Chlorella variabilis	XP_005849646.1	E1-E2 ATPase	nucleotide binding (GO:0000166),	Calcium ATPase, transmembrane domain M, HAD-like, Metal cation-transporting ATPase, ATP-binding domain N, Calcium ATPase, transduction domain A	Calcium-transporting ATPase
					Cation transporting ATPase, C-terminus	ATP hydrolysis activity (GO:0016887),
					haloacid dehalogenase-like hydrolase (CL0137)	transporter activity (GO:0005215),
						ATP binding (GO:0005524),
						P-type calcium transporter activity (GO:0005388)
			Chlorella variabilis	XP_005849927.1	E1-E2 ATPase	metal ion binding (GO:0046872),	HAD-like, Calcium ATPase, transduction domain A, HMA, heavy metal-associated domain, Calcium ATPase, transmembrane domain M, Cytochrome c	Unplaced genomic scaffold supercont2.16, whole genome shotgun sequence
					haloacid dehalogenase-like hydrolase (CL0137)	transporter activity (GO:0005215),
						ATP hydrolysis activity (GO:0016887),
						ATP binding (GO:0005524),
						nucleotide binding (GO:0000166),
						ATPase-coupled cation transmembrane transporter activity (GO:0019829)
			Chlorella variabilis	XP_005850457.1	E1-E2 ATPase	metal ion binding (GO:0046872),	HAD-like, Calcium ATPase, transduction domain A, Metal cation-transporting ATPase, ATP-binding domain N, HMA, heavy metal-associated domain, Calcium ATPase, transmembrane domain M, Respiratory nitrate reductase 1 gamma chain	Copper-transporting ATPase PAA1 chloroplastic
					haloacid dehalogenase-like hydrolase (CL0137)	nucleotide binding (GO:0000166),
						ATP binding (GO:0005524),
						transporter activity (GO:0005215),
						ATP hydrolysis activity (GO:0016887),
						ATPase-coupled cation transmembrane transporter activity (GO:0019829)
			Chlorella variabilis	XP_005851032.1	E1-E2 ATPase	transporter activity (GO:0005215),	HAD-like, Calcium ATPase, transduction domain A, Calcium ATPase, transmembrane domain M	Copper-transporting ATPase 1, putative
						ATP binding (GO:0005524),
						ATP hydrolysis activity (GO:0016887),
						nucleotide binding (GO:0000166)
			Chlorella variabilis	XP_005852165.1	E1-E2 ATPase	ubiquinone binding (GO:0048039),	HAD-like, Calcium ATPase, transduction domain A, Bet v1-like, HMA, heavy metal-associated domain, Calcium ATPase, transmembrane domain M, Metal cation-transporting ATPase, ATP-binding domain N, alpha/beta-Hydrolases	Probable copper-transporting ATPase HMA5
					Heavy-metal-associated domain (CL0704)	metal ion binding (GO:0046872),
					haloacid dehalogenase-like hydrolase (CL0137)	nucleotide binding (GO:0000166),
					Polyketide cyclase / dehydrase and lipid transport (CL0209)	transporter activity (GO:0005215),
						ATP hydrolysis activity (GO:0016887),
						ATP binding (GO:0005524),
						copper ion binding (GO:0005507)
			Chlorella desiccata (nom. nud.)	KAG7666794.1	Cation transporting ATPase, C-terminus	ATP binding (GO:0005524),	Calcium ATPase, transmembrane domain M, HAD-like, Metal cation-transporting ATPase, ATP-binding domain N, Calcium ATPase, transduction domain A, HAD-like	Calcium-transporting ATPase
					E1-E2 ATPase	ATP hydrolysis activity (GO:0016887),
					haloacid dehalogenase-like hydrolase (CL0137)	transporter activity (GO:0005215),
					Cation transport ATPase (P-type) (CL0137)	nucleotide binding (GO:0000166)
			Chlorella desiccata (nom. nud.)	KAG7667743.1	E1-E2 ATPase	nucleotide binding (GO:0000166),	Calcium ATPase, transmembrane domain M, HAD-like, Calcium ATPase, transduction domain A	Plasma membrane ATPase
					haloacid dehalogenase-like hydrolase (CL0137)	ATP binding (GO:0005524),
					Cation transporter/ATPase, N-terminus	ATP hydrolysis activity (GO:0016887),
						transporter activity (GO:0005215),
						P-type proton-exporting transporter activity (GO:0008553)
			Chlorella desiccata (nom. nud.)	KAG7667797.1	E1-E2 ATPase	metal ion binding (GO:0046872),	HAD-like, Calcium ATPase, transduction domain A, Metal cation-transporting ATPase, ATP-binding domain N, HMA, heavy metal-associated domain, Calcium ATPase, transmembrane domain M	Unplaced genomic scaffold supercont2.16, whole genome shotgun sequence
					haloacid dehalogenase-like hydrolase (CL0137)	nucleotide binding (GO:0000166),
					Heavy-metal-associated domain (CL0704)	ATPase-coupled cation transmembrane transporter activity (GO:0019829),
						ATP hydrolysis activity (GO:0016887),
						transporter activity (GO:0005215),
						ATP binding (GO:0005524)
			Chlorella desiccata (nom. nud.)	KAG7667848.1	Cation transporting ATPase, C-terminus	ATP binding (GO:0005524),	Calcium ATPase, transmembrane domain M , HAD-like, Metal cation-transporting ATPase, ATP-binding domain N, Calcium ATPase, transduction domain A	Calcium-transporting ATPase
					E1-E2 ATPase	transporter activity (GO:0005215),
					haloacid dehalogenase-like hydrolase (CL0137)	ATP hydrolysis activity (GO:0016887),
						P-type calcium transporter activity (GO:0005388),
						nucleotide binding (GO:0000166)
			Chlorella desiccata (nom. nud.)	KAG7668127.1	E1-E2 ATPase	nucleotide binding (GO:0000166),	Calcium ATPase, transmembrane domain M, HAD-like, Metal cation-transporting ATPase, ATP-binding domain N, Calcium ATPase, transduction domain A,	Sodium/potassium-transporting ATPase subunit alpha
					Cation transporting ATPase, C-terminus	ATP hydrolysis activity (GO:0016887),
					haloacid dehalogenase-like hydrolase (CL0137)	transporter activity (GO:0005215),
					Cation transporter/ATPase, N-terminus	ATP binding (GO:0005524)
			Chlorella desiccata (nom. nud.)	KAG7668322.1	E1-E2 ATPase	transporter activity (GO:0005215),	Calcium ATPase, transmembrane domain M, Calcium ATPase, transduction domain A, HAD-like, Metal cation-transporting ATPase, ATP-binding domain N	Plasma membrane ATPase
					haloacid dehalogenase-like hydrolase (CL0137)	ATP hydrolysis activity (GO:0016887),
					Cation transporter/ATPase, N-terminus	ATP binding (GO:0005524),
						P-type proton-exporting transporter activity (GO:0008553),
						nucleotide binding (GO:0000166)
			Chlorella desiccata (nom. nud.)	KAG7669541.1	E1-E2 ATPase	transporter activity (GO:0005215),	HAD-like, Calcium ATPase, transduction domain A, Metal cation-transporting ATPase, ATP-binding domain N	Copper-exporting P-type ATPase
					haloacid dehalogenase-like hydrolase (CL0137)	ATP binding (GO:0005524),
						ATP hydrolysis activity (GO:0016887),
						nucleotide binding (GO:0000166),
						ATPase-coupled cation transmembrane transporter activity (GO:0019829)
			Chlorella desiccata (nom. nud.)	KAG7671180.1	E1-E2 ATPase	nucleotide binding (GO:0000166),	Calcium ATPase, transmembrane domain M , HAD-like, Metal cation-transporting ATPase, ATP-binding domain N, Calcium ATPase, transduction domain A, Cytochrome b5-like heme/steroid binding domain	Calcium-transporting ATPase 1
					Cation transporting ATPase, C-terminus	ATP binding (GO:0005524),
					Cation transport ATPase (P-type) (CL0137)	ATP hydrolysis activity (GO:0016887),
					Cation transporter/ATPase, N-terminus	transporter activity (GO:0005215)
			Chlorella desiccata (nom. nud.)	KAG7672560.1	E1-E2 ATPase	metal ion binding (GO:0046872),	HAD-like, Calcium ATPase, transduction domain A,Metal cation-transporting ATPase, ATP-binding domain N, HMA, heavy metal-associated domain, Calcium ATPase, transmembrane domain M	Copper-exporting P-type ATPase
					haloacid dehalogenase-like hydrolase (CL0137)	ATPase-coupled cation transmembrane transporter activity (GO:0019829),
					Heavy-metal-associated domain (CL0704)	transporter activity (GO:0005215),
						ATP hydrolysis activity (GO:0016887),
						ATP binding (GO:0005524),
						nucleotide binding (GO:0000166)
			Chlorella desiccata (nom. nud.)	KAG7673145.1	E1-E2 ATPase	metal ion binding (GO:0046872),	HAD-like, Calcium ATPase, transduction domain A, Calcium ATPase, transmembrane domain M, HMA, heavy metal-associated domain	Copper-exporting P-type ATPase
					haloacid dehalogenase-like hydrolase (CL0137)	ATPase-coupled cation transmembrane transporter activity (GO:0019829),
						nucleotide binding (GO:0000166),
						transporter activity (GO:0005215),
						ATP binding (GO:0005524),
						ATP hydrolysis activity (GO:0016887)
			Chlorella desiccata (nom. nud.)	KAG7673261.1	E1-E2 ATPase	ATP hydrolysis activity (GO:0016887),	Calcium ATPase, transmembrane domain M , HAD-like, Calcium ATPase, transduction domain A, Metal cation-transporting ATPase, ATP-binding domain N	Calcium-transporting ATPase 1
					Cation transporting ATPase, C-terminus	transporter activity (GO:0005215),
					haloacid dehalogenase-like hydrolase (CL0137)	ATP binding (GO:0005524),
					Cation transporter/ATPase, N-terminus	nucleotide binding (GO:0000166)
			Chlorella desiccata (nom. nud.)	KAG7673965.1	E1-E2 ATPase	metal ion binding (GO:0046872)	HAD-like, HMA, heavy metal-associated domain Calcium ATPase, transduction domain A, Calcium ATPase, transmembrane domain M, Metal cation-transporting ATPase, ATP-binding domain N	Copper-exporting P-type ATPase A
					Heavy-metal-associated domain (CL0704)
					haloacid dehalogenase-like hydrolase (CL0137)
			Scenedesmus sp. NREL 46B-D3	KAF6250775.1	E1-E2 ATPase	ATP hydrolysis activity (GO:0016887),	Calcium ATPase, transmembrane domain M, HAD-like, Metal cation-transporting ATPase, ATP-binding domain N, Calcium ATPase, transduction domain A	Calcium-transporting ATPase
					Cation transporting ATPase, C-terminus	transporter activity (GO:0005215),
					Cation transport ATPase (P-type) (CL0137)	ATP binding (GO:0005524),
					Cation transporter/ATPase, N-terminus	nucleotide binding (GO:0000166)
			Scenedesmus sp. NREL 46B-D3	KAF6260204.1	Cation transporting ATPase, C-terminus	ATP binding (GO:0005524),	Calcium ATPase, transmembrane domain M, HAD-like, Metal cation-transporting ATPase, ATP-binding domain N, Calcium ATPase, transduction domain A	Calcium-transporting ATPase
					E1-E2 ATPase	transporter activity (GO:0005215),
					haloacid dehalogenase-like hydrolase (CL0137)	ATP hydrolysis activity (GO:0016887),
					Cation transporter/ATPase, N-terminus	nucleotide binding (GO:0000166),
						P-type calcium transporter activity (GO:0005388)
			Scenedesmus sp. NREL 46B-D3	KAF6262536.1	E1-E2 ATPase	metal ion binding (GO:0046872)	HMA, heavy metal-associated domain, HAD-like,	CCC2p Cu(+2)-transporting P-type ATPase
					haloacid dehalogenase-like hydrolase (CL0137)
					Heavy-metal-associated domain (CL0704)
			Scenedesmus sp. NREL 46B-D3	KAF6263311.1	E1-E2 ATPase	nucleotide binding (GO:0000166)	HAD-like, Calcium ATPase, transduction domain A, Thioredoxin-like,	Probable cation-transporting P-type ATPase
					haloacid dehalogenase-like
			Scenedesmus sp. NREL 46B-D3	KAF6263343.1	Cation transporting ATPase, C-terminus	transporter activity (GO:0005215),	Calcium ATPase, transmembrane domain M, HAD-like, Metal cation-transporting ATPase, ATP-binding domain N, Calcium ATPase, transduction domain A	Calcium-transporting ATPase 1
					E1-E2 ATPase	ATP binding (GO:0005524),
					Cation transporter/ATPase, N-terminus	ATP hydrolysis activity (GO:0016887),
					haloacid dehalogenase-like hydrolase (CL0137)	nucleotide binding (GO:0000166)
					Cation transport ATPase (P-type) (CL0137)
			Scenedesmus sp. NREL 46B-D3	KAF6263646.1	E1-E2 ATPase	nucleotide binding (GO:0000166),	Calcium ATPase, transmembrane domain M, HAD-like, Calcium ATPase, transduction domain A, Metal cation-transporting ATPase, ATP-binding domain N	Sodium/potassium-transporting ATPase subunit alpha
					Cation transporting ATPase, C-terminus	ATP hydrolysis activity (GO:0016887),
					Cation transport ATPase (P-type) (CL0137)	transporter activity (GO:0005215),
					Cation transporter/ATPase, N-terminus	ATP binding (GO:0005524)
		Lead	Chlorella variabilis	XP_005845243.1	E1-E2 ATPase	nucleotide binding (GO:0000166),	HAD-like, Calcium ATPase, transduction domain A, Metal cation-transporting ATPase, ATP-binding domain N	CCC2p Cu(+2)-transporting P-type ATPase
					Haloacid dehalogenase-like hydrolase (CL0137)	transporter activity (GO:0005215),
						ATP binding (GO:0005524),
						ATP hydrolysis activity (GO:0016887)
			Chlorella variabilis	XP_005846273.1	Heavy-metal-associated domain (CL0704)	metal ion binding (GO:0046872),	HAD-like, HMA, heavy metal-associated domain, Metal cation-transporting ATPase, ATP-binding domain N, Calcium ATPase, transmembrane domain M, Calcium ATPase, transduction domain A	Probable copper-transporting ATPase HMA5
					Haloacid dehalogenase-like hydrolase (CL0137)	ATP binding (GO:0005524),
					E1-E2 ATPase	transporter activity (GO:0005215),
					Cation transporting ATPase, C-terminus	ATP hydrolysis activity (GO:0016887),
					Cation transporter/ATPase, N-terminus	ATPase-coupled cation transmembrane transporter activity (GO:0019829),
						nucleotide binding (GO:0000166)
			Chlorella variabilis	XP_005849927.1	E1-E2 ATPase	metal ion binding (GO:0046872),	HAD-like, Calcium ATPase, transduction domain A, HMA, heavy metal-associated domain, Calcium ATPase, transmembrane domain M, Cytochrome c	Unplaced genomic scaffold supercont2.16, whole genome shotgun sequence
					haloacid dehalogenase-like hydrolase (CL0137)	transporter activity (GO:0005215),
						ATP hydrolysis activity (GO:0016887),
						ATP binding (GO:0005524),
						nucleotide binding (GO:0000166),
						ATPase-coupled cation transmembrane transporter activity (GO:0019829)
			Chlorella variabilis	XP_005850457.1	E1-E2 ATPase	metal ion binding (GO:0046872),	HAD-like, Calcium ATPase, transduction domain A, Metal cation-transporting ATPase, ATP-binding domain N, HMA, heavy metal-associated domain, Calcium ATPase, transmembrane domain M, Respiratory nitrate reductase 1 gamma chain	Copper-transporting ATPase PAA1 chloroplastic
					haloacid dehalogenase-like hydrolase (CL0137)	nucleotide binding (GO:0000166),
						ATP binding (GO:0005524),
						transporter activity (GO:0005215),
						ATP hydrolysis activity (GO:0016887),
						ATPase-coupled cation transmembrane transporter activity (GO:0019829)
			Chlorella variabilis	XP_005851032.1	E1-E2 ATPase	transporter activity (GO:0005215),	HAD-like, Calcium ATPase, transduction domain A, Calcium ATPase, transmembrane domain M	Copper-transporting ATPase 1, putative
						ATP binding (GO:0005524),
						ATP hydrolysis activity (GO:0016887),
						nucleotide binding (GO:0000166)
			Chlorella variabilis	XP_005852165.1	E1-E2 ATPase	ubiquinone binding (GO:0048039),	HAD-like, Calcium ATPase, transduction domain A, Bet v1-like, HMA, heavy metal-associated domain, Calcium ATPase, transmembrane domain M, Metal cation-transporting ATPase, ATP-binding domain N, alpha/beta-Hydrolases	Probable copper-transporting ATPase HMA5
					Heavy-metal-associated domain (CL0704)	metal ion binding (GO:0046872),
					haloacid dehalogenase-like hydrolase (CL0137)	nucleotide binding (GO:0000166),
					Polyketide cyclase / dehydrase and lipid transport (CL0209)	transporter activity (GO:0005215),
						ATP hydrolysis activity (GO:0016887),
						ATP binding (GO:0005524),
						copper ion binding (GO:0005507)
			Chlorella desiccata (nom. nud.)	KAG7667797.1	E1-E2 ATPase	metal ion binding (GO:0046872),	HAD-like, Calcium ATPase, transduction domain A, Metal cation-transporting ATPase, ATP-binding domain N, HMA, heavy metal-associated domain, Calcium ATPase, transmembrane domain M	Unplaced genomic scaffold supercont2.16, whole genome shotgun sequence
					haloacid dehalogenase-like hydrolase (CL0137)	nucleotide binding (GO:0000166),
					Heavy-metal-associated domain (CL0704)	ATPase-coupled cation transmembrane transporter activity (GO:0019829),
						ATP hydrolysis activity (GO:0016887),
						transporter activity (GO:0005215),
						ATP binding (GO:0005524)
			Chlorella desiccata (nom. nud.)	KAG7669541.1	E1-E2 ATPase	transporter activity (GO:0005215),	HAD-like, Calcium ATPase, transduction domain A, Metal cation-transporting ATPase, ATP-binding domain N	Copper-exporting P-type ATPase
					haloacid dehalogenase-like hydrolase (CL0137)	ATP binding (GO:0005524),
						ATP hydrolysis activity (GO:0016887),
						nucleotide binding (GO:0000166),
						ATPase-coupled cation transmembrane transporter activity (GO:0019829)
			Chlorella desiccata (nom. nud.)	KAG7672560.1	E1-E2 ATPase	metal ion binding (GO:0046872),	HAD-like, Calcium ATPase, transduction domain A,Metal cation-transporting ATPase, ATP-binding domain N, HMA, heavy metal-associated domain, Calcium ATPase, transmembrane domain M	Copper-exporting P-type ATPase
					haloacid dehalogenase-like hydrolase (CL0137)	ATPase-coupled cation transmembrane transporter activity (GO:0019829),
					Heavy-metal-associated domain (CL0704)	transporter activity (GO:0005215),
						ATP hydrolysis activity (GO:0016887),
						ATP binding (GO:0005524),
						nucleotide binding (GO:0000166)
			Chlorella desiccata (nom. nud.)	KAG7673145.1	E1-E2 ATPase	metal ion binding (GO:0046872),	HAD-like, Calcium ATPase, transduction domain A, Calcium ATPase, transmembrane domain M, HMA, heavy metal-associated domain	Copper-exporting P-type ATPase
					haloacid dehalogenase-like hydrolase (CL0137)	ATPase-coupled cation transmembrane transporter activity (GO:0019829),
						nucleotide binding (GO:0000166),
						transporter activity (GO:0005215),
						ATP binding (GO:0005524),
						ATP hydrolysis activity (GO:0016887)
			Chlorella desiccata (nom. nud.)	KAG7673965.1	E1-E2 ATPase	metal ion binding (GO:0046872)	HAD-like, HMA, heavy metal-associated domain Calcium ATPase, transduction domain A, Calcium ATPase, transmembrane domain M, Metal cation-transporting ATPase, ATP-binding domain N	Copper-exporting P-type ATPase A
					Heavy-metal-associated domain (CL0704)
					haloacid dehalogenase-like hydrolase (CL0137)
			Scenedesmus sp. NREL 46B-D3	KAF6263311.1	E1-E2 ATPase	nucleotide binding (GO:0000166)	HAD-like, Calcium ATPase, transduction domain A, Thioredoxin-like,	Probable cation-transporting P-type ATPase
					haloacid dehalogenase-like
		Manganese transporter domain
		Manganese transporter domain (MntA)	Chlorella variabilis	XP_005843266.1	ABC transporter (CL0023)	ATP binding (GO:0005524)	P-loop containing nucleoside triphosphate hydrolases	ABC transporter ATP-binding protein
			Chlorella variabilis	XP_005845237.1	ABC transporter (CL0023)		P-loop containing nucleoside triphosphate hydrolases	ABC transporter G family member 22
						ABC-type transporter activity (GO:0140359)
						ATP binding (GO:0005524)
			Chlorella variabilis	XP_005845670.1	ABC transporter (CL0023)	ATP binding (GO:0005524)	P-loop containing nucleoside triphosphate hydrolases	ABC transporter I family member 10
			Chlorella variabilis	XP_005846076.1	ABC transporter (CL0023)	ATP binding (GO:0005524)	P-loop containing nucleoside triphosphate hydrolases	ATP-binding cassette sub-family B member 7, mitochondrial
						ABC-type transporter activity (GO:0140359)
			Chlorella variabilis	XP_005846244.1	ABC transporter transmembrane region ( CL0241)	ATP binding (GO:0005524)	P-loop containing nucleoside triphosphate hydrolases	ABC transporter B family member 25
						ABC-type transporter activity (GO:0140359)
			Chlorella variabilis	XP_005846377.1	ABC transporter transmembrane region (CL0241)	ATP binding (GO:0005524)	P-loop containing nucleoside triphosphate hydrolases	ATP-binding cassette sub-family B member 8, mitochondrial
						ABC-type transporter activity (GO:0140359)
			Chlorella variabilis	XP_005846450.1	ABC transporter transmembrane region ( CL0241)	ATP binding (GO:0005524)	P-loop containing nucleoside triphosphate hydrolases	ATP-binding cassette sub-family B member 8, mitochondrial
						ABC-type transporter activity (GO:0140359)
						ABC-type peptide transporter activity (GO:0015440)
			Chlorella variabilis	XP_005846494.1	ABC transporter (CL0023)	ATP binding (GO:0005524)	P-loop containing nucleoside triphosphate hydrolases	ATP-binding cassette sub-family B member 7, mitochondrial
						ABC-type transporter activity (GO:0140359)
			Chlorella variabilis	XP_005846723.1	ABC transporter transmembrane region (CL0241)	0 matches	P-loop containing nucleoside triphosphate hydrolases	ATP-binding cassette sub-family B member 8, mitochondrial
			Chlorella variabilis	XP_005846802.1	ABC transporter (CL0023)	ATP binding (GO:0005524)	P-loop containing nucleoside triphosphate hydrolases	ABC transporter A family member 2
						ABC-type transporter activity (GO:0140359)
			Chlorella variabilis	XP_005847105.1	ABC-2 type transporter (CL0181)	ATP binding (GO:0005524)	P-loop containing nucleoside triphosphate hydrolases	ABC transporter G family member 11
						ABC-type transporter activity (GO:0140359)
						ATP-dependent peptidase activity (GO:0004176)
						metalloendopeptidase activity (GO:0004222)
			Chlorella variabilis	XP_005847503.1	ABC transporter (CL0023)	ATP binding (GO:0005524)	P-loop containing nucleoside triphosphate hydrolases	ABC transporter A family member 7
						ABC-type transporter activity (GO:0140359)
			Chlorella variabilis	XP_005849509.1	ABC transporter (CL0023)		P-loop containing nucleoside triphosphate hydrolases	ABC transporter A family member 7
						ATP binding (GO:0005524)
						ABC-type transporter activity (GO:0140359)
			Chlorella variabilis	XP_005849777.1	ABC-2 family transporter protein (CL0181)	ATP binding (GO:0005524)	P-loop containing nucleoside triphosphate hydrolases	ABC transporter A family member 2
						ABC-type transporter activity (GO:0140359)
			Chlorella variabilis	XP_005849913.1	ABC transporter (CL0023)	ATP binding (GO:0005524)	P-loop containing nucleoside triphosphate hydrolases	Sulfate/thiosulfate import ATP-binding protein
						transmembrane transporter activity (GO:0022857)
			Chlorella variabilis	XP_005850058.1	0 matches	mannosyltransferase activity (GO:0000030)	UDP-Glycosyltransferase/glycogen phosphorylase	UDP-glycosyltransferase TURAN isoform X1
			Chlorella variabilis	XP_005850500.1	ABC-2 type transporter (CL0181)	ATP binding (GO:0005524)	P-loop containing nucleoside triphosphate hydrolases	ABC transporter G family member 7
						ABC-type transporter activity (GO:0140359)
			Chlorella variabilis	XP_005850708.1	ABC transporter transmembrane region (CL0241)	ATP binding (GO:0005524)	P-loop containing nucleoside triphosphate hydrolases	ABC transporter B family member 19
						ABC-type transporter activity (GO:0140359)
			Chlorella variabilis	XP_005851653.1	ABC transporter (CL0023)	ABC-type transporter activity (GO:0140359)	P-loop containing nucleoside triphosphate hydrolases	Predicted protein; Uncharacterized protein, isoform A ; ABC transporter G family member 11
						ATP binding (GO:0005524)
			Chlorella desiccata (nom. nud.)	KAG7666624.1	Homocysteine S-methyltransferase (n/a) ; ABC-2 type transporter (CL0181)	ATP binding (GO:0005524)	P-loop containing nucleoside triphosphate hydrolases	Predicted protein; ABC transporter G family member 11
						ABC-type transporter activity (GO:0140359)
			Chlorella desiccata (nom. nud.)	KAG7667326.1	ABC transporter (CL0023)	ATP binding (GO:0005524)	P-loop containing nucleoside triphosphate hydrolases	ABC transporter family protein
			Chlorella desiccata (nom. nud.)	KAG7667630.1	ABC transporter (CL0023)	ATP binding (GO:0005524)	P-loop containing nucleoside triphosphate hydrolases	Sulfate/thiosulfate import ATP-binding protein CysA
						transmembrane transporter activity (GO:0022857)
			Chlorella desiccata (nom. nud.)	KAG7667949.1	ABC transporter (CL0023)		P-loop containing nucleoside triphosphate hydrolases	ABC transporter A family member 2
						ATP binding (GO:0005524)
						ABC-type transporter activity (GO:0140359)
			Chlorella desiccata (nom. nud.)	KAG7667957.1	ABC transporter (CL0023)		P-loop containing nucleoside triphosphate hydrolases	ABC transporter A family member 7
						ABC-type transporter activity (GO:0140359)
						ATP binding (GO:0005524)
			Chlorella desiccata (nom. nud.)	KAG7668278.1	AMP-binding enzyme (CL0378)	ATP binding (GO:0005524)	Acetyl-CoA synthetase-like	0 matches
						ABC-type transporter activity (GO:0140359)
						catalytic activity (GO:0003824)
						phosphopantetheine binding (GO:0031177)
			Chlorella desiccata (nom. nud.)	KAG7668478.1	ABC-2 type transporter (CL0181)	ATP binding (GO:0005524)	P-loop containing nucleoside triphosphate hydrolases	ABCG transporter ABC superfamily
			Chlorella desiccata (nom. nud.)	KAG7668716.1	ABC transporter (CL0023)	ATP binding (GO:0005524)	P-loop containing nucleoside triphosphate hydrolases	ABC transporter I family member 10
			Chlorella desiccata (nom. nud.)	KAG7669217.1	ABC transporter transmembrane region (CL0241)	ATP binding (GO:0005524)	P-loop containing nucleoside triphosphate hydrolases	ABC transporter B family member 19
						ABC-type transporter activity (GO:0140359)
			Chlorella desiccata (nom. nud.)	KAG7669323.1	ABC-2 type transporter (CL0181)	ATP binding (GO:0005524)	P-loop containing nucleoside triphosphate hydrolases	ABC transporter G family member 7
			Chlorella desiccata (nom. nud.)	KAG7669421.1	ABC transporter transmembrane region (CL0241)	ATP binding (GO:0005524)	P-loop containing nucleoside triphosphate hydrolases	Multidrug resistance-associated protein member 4
						ABC-type transporter activity (GO:0140359)
			Chlorella desiccata (nom. nud.)	KAG7669825.1	ABC transporter transmembrane region (CL0241)	ATP binding (GO:0005524)	P-loop containing nucleoside triphosphate hydrolases	ATP-binding cassette sub-family B member 8, mitochondrial
						ABC-type transporter activity (GO:0140359)
						ABC-type peptide transporter activity (GO:0015440)
			Chlorella desiccata (nom. nud.)	KAG7669930.1	ABC transporter (CL0023)	ATP binding (GO:0005524)	P-loop containing nucleoside triphosphate hydrolases	ABC transporter B family member 25
						ABC-type transporter activity (GO:0140359)
			Chlorella desiccata (nom. nud.)	KAG7670090.1	ABC transporter transmembrane region (CL0241)	ATP binding (GO:0005524)	P-loop containing nucleoside triphosphate hydrolases	ATP-binding cassette sub-family B member 8, mitochondrial
						ABC-type transporter activity (GO:0140359)
			Chlorella desiccata (nom. nud.)	KAG7670112.1	Eukaryotic-type carbonic anhydrase (n/a); ABC-2 type transporter (CL0181)	ATP binding (GO:0005524)	Carbonic anhydrase	ABCG transporter ABC superfamily
			Chlorella desiccata (nom. nud.)	KAG7670132.1	ABC-2 type transporter (CL0181)	ABC-type transporter activity (GO:0140359)	P-loop containing nucleoside triphosphate hydrolases	ABC transporter G family member 22
						ATP binding (GO:0005524)
			Chlorella desiccata (nom. nud.)	KAG7670328.1	ABC transporter (CL0023)	ATP binding (GO:0005524)	P-loop containing nucleoside triphosphate hydrolases	ATP-binding cassette sub-family B member 7, mitochondrial
						ABC-type transporter activity (GO:0140359)
			Chlorella desiccata (nom. nud.)	KAG7670944.1	ABC transporter (CL0023)	ATP binding (GO:0005524)	P-loop containing nucleoside triphosphate hydrolases	Probable Elongation factor 3
			Chlorella desiccata (nom. nud.)	KAG7671299.1	ABC transporter transmembrane region (CL0241)	ABC-type transporter activity (GO:0140359)	P-loop containing nucleoside triphosphate hydrolases	ABC transporter B family member 4
						ATP binding (GO:0005524)
			Chlorella desiccata (nom. nud.)	KAG7672899.1	>e-10 Glycosyl transferase 4-like domain (CL0113)	mannosyltransferase activity (GO:0000030)	UDP-Glycosyltransferase/glycogen phosphorylase	UDP-glycosyltransferase TURAN isoform X1
			Chlorella desiccata (nom. nud.)	KAG7673347.1	ABC-2 type transporter (CL0181)	ATP binding (GO:0005524)	P-loop containing nucleoside triphosphate hydrolases	Predicted protein; ABC transporter G family member 7
						ABC-type transporter activity (GO:0140359)
			Chlorella desiccata (nom. nud.)	KAG7675077.1	ABC transporter transmembrane region (CL0241)	ATP binding (GO:0005524)	P-loop containing nucleoside triphosphate hydrolases	ABC transporter B family member 4
						ABC-type transporter activity (GO:0140359)
			Chlorella desiccata (nom. nud.)	KAG7675199.1	ABC transporter (CL0023)	ABC-type transporter activity (GO:0140359)	P-loop containing nucleoside triphosphate hydrolases	ABC transporter A family member 7
						ATP binding (GO:0005524)
			Chlorella desiccata (nom. nud.)	KAG7675200.1	ABC-2 family transporter protein (CL0181)	ATP binding (GO:0005524)	P-loop containing nucleoside triphosphate hydrolases	ABC transporter A family member 2
						ABC-type transporter activity (GO:0140359)
			Scenedesmus sp. NREL 46B-D3	KAF6255776.1	DNA polymerase family B (CL0194)	DNA-directed DNA polymerase activity (GO:0003887)	PDB; DNA/RNA polymerases	DNA polymerase
						ATP binding (GO:0005524)
						nucleotide binding (GO:0000166)
						nucleic acid binding (GO:0003676)
						DNA binding (GO:0003677)
			Scenedesmus sp. NREL 46B-D4	KAF6260985.1	ABC transporter (CL0023)	ABC-type transporter activity (GO:0140359)	P-loop containing nucleoside triphosphate hydrolases	ABC transporter A family member 7
						ATP binding (GO:0005524)
			Scenedesmus sp. NREL 46B-D5	KAF6261731.1	ABC-2 type transporter (CL0181)	ATP binding (GO:0005524)	P-loop containing nucleoside triphosphate hydrolases	ABC transporter G family member 22
						ABC-type transporter activity (GO:0140359)
			Scenedesmus sp. NREL 46B-D6	KAF6261747.1	ABC transporter (CL0023)	zinc ion binding (GO:0008270)	P-loop containing nucleoside triphosphate hydrolases	ABC transporter A family member 2
						ABC-type transporter activity (GO:0140359)
						ATP binding (GO:0005524)
			Scenedesmus sp. NREL 46B-D7	KAF6264227.1	Glycosyl transferases group 1 (CL0113)	mannosyltransferase activity (GO:0000030)	>e-10 UDP-Glycosyltransferase/glycogen phosphorylase	UDP-glycosyltransferase TURAN isoform X1
			Scenedesmus sp. NREL 46B-D8	KAF6264228.1	Glycosyl transferase 4-like domain (CL0113)	mannosyltransferase activity (GO:0000030)	>e-10 UDP-Glycosyltransferase/glycogen phosphorylase	Chitobiosyldiphosphodolichol beta-mannosyltransferase
			Scenedesmus sp. NREL 46B-D9	KAF6264706.1	ABC transporter (CL0023)	ABC-type transporter activity (GO:0140359)	P-loop containing nucleoside triphosphate hydrolases	ABC transporter A family member 2
						ATP binding (GO:0005524)
			Scenedesmus sp. NREL 46B-D10	KAF6264708.1	ABC transporter (CL0023)	ABC-type transporter activity (GO:0140359)	P-loop containing nucleoside triphosphate hydrolases	ABC transporter A family member 7
						ATP binding (GO:0005524)
			Scenedesmus sp. NREL 46B-D11	KAF6266062.1	ABC transporter (CL0023)	ATP binding (GO:0005524)	P-loop containing nucleoside triphosphate hydrolases	ABC transporter A family member 2
						ABC-type transporter activity (GO:0140359)
			Scenedesmus sp. PABB004	KAF8068308.1	Centriolar protein SAS N-terminal (n/a)	mannosyltransferase activity (GO:0000030)	UDP-Glycosyltransferase/glycogen phosphorylase	Centriole protein
		Manganese transporter domain (MntB)	Chlorella desiccata (nom. nud.)	KAG7666534.1	ABC transporter (CL0023)	ATP binding (GO:0005524)	P-loop containing nucleoside triphosphate hydrolases	Oligopeptide ABC transporter ATP-binding component
						nucleotide binding (GO:0000166)
			Chlorella desiccata (nom. nud.)	KAG7667062.1	ABC transporter (CL0023)	ATP binding (GO:0005524)	P-loop containing nucleoside triphosphate hydrolases	ATP-binding cassette, sub-family E, member 1
			Chlorella desiccata (nom. nud.)	KAG7667438.1	ABC transporter (CL0023)	ATP binding (GO:0005524)	P-loop containing nucleoside triphosphate hydrolases	ABC transporter G family member 7
			Chlorella desiccata (nom. nud.)	KAG7668274.1	Dyggve-Melchior-Clausen syndrome protein (CL0456)	ATP binding (GO:0005524)	P-loop containing nucleoside triphosphate hydrolases	ABC transporter B family member 19
						ABC-type transporter activity (GO:0140359)
			Chlorella desiccata (nom. nud.)	KAG7669321.1	ABC transporter (CL0023)	ATP binding (GO:0005524)	P-loop containing nucleoside triphosphate hydrolases	ABC transporter, ATP-binding protein
			Chlorella desiccata (nom. nud.)	KAG7669585.1	ABC-2 type transporter (CL0181)	double-stranded DNA binding (GO:0003690)	P-loop containing nucleoside triphosphate hydrolases	ABC transporter G family member 7
						ATP binding (GO:0005524)
			Chlorella desiccata (nom. nud.)	KAG7670010.1	ABC-2 type transporter (CL0181)	ATP binding (GO:0005524)	P-loop containing nucleoside triphosphate hydrolases	ABC transporter G family member 24
						ABC-type transporter activity (GO:0140359)
			Chlorella desiccata (nom. nud.)	KAG7670590.1	ABC transporter (CL0023)	ATP binding (GO:0005524)	P-loop containing nucleoside triphosphate hydrolases	Protein TRIGALACTOSYLDIACYLGLYCEROL 3, chloroplastic
			Chlorella desiccata (nom. nud.)	KAG7670998.1	ABC-2 type transporter (CL0181)	ATP binding (GO:0005524)	P-loop containing nucleoside triphosphate hydrolases	ABC transporter G family member 24
						ABC-type transporter activity (GO:0140359)
			Chlorella desiccata (nom. nud.)	KAG7671148.1	ABC transporter transmembrane region (CL0241)	ATP binding (GO:0005524)	P-loop containing nucleoside triphosphate hydrolases	ATP-binding cassette (ABC) transporter, putative
						ABC-type transporter activity (GO:0140359)
			Chlorella desiccata (nom. nud.)	KAG7672648.1	ABC-2 type transporter (CL0181)	ATP binding (GO:0005524)	P-loop containing nucleoside triphosphate hydrolases	ABC transporter G family member 34
						ABC-type transporter activity (GO:0140359)
			Chlorella desiccata (nom. nud.)	KAG7672922.1	ABC transporter (CL0023)	ATP binding (GO:0005524)	P-loop containing nucleoside triphosphate hydrolases	ABC transporter F family member 4
			Chlorella desiccata (nom. nud.)	KAG7673108.1	ABC transporter transmembrane region (CL0241)	ATP binding (GO:0005524)	P-loop containing nucleoside triphosphate hydrolases	ATP-binding cassette (ABC) transporter, putative
						ABC-type transporter activity (GO:0140359)
			Chlorella desiccata (nom. nud.)	KAG7674582.1	ABC transporter transmembrane region (CL0241)	ATP binding (GO:0005524)	P-loop containing nucleoside triphosphate hydrolases	ABC transporter, multidrug resistance associated protein
						ABC-type transporter activity (GO:0140359)
			Chlorella variabilis	XP_005842827.1	ABC-2 type transporter (CL0181)	ATP binding (GO:0005524)	P-loop containing nucleoside triphosphate hydrolases	ABCG transporter ABC superfamily
			Chlorella variabilis	XP_005843674.1	ABC-2 type transporter (CL0181)	ATP binding (GO:0005524)	P-loop containing nucleoside triphosphate hydrolases	ABC transporter G family member 7
			Chlorella variabilis	XP_005844596.1	ABC transporter transmembrane region (CL0241)	ATP binding (GO:0005524)	P-loop containing nucleoside triphosphate hydrolases	ATP-binding cassette sub-family B member 8, mitochondrial
						ABC-type transporter activity (GO:0140359)
			Chlorella variabilis	XP_005844664.1	ABC transporter transmembrane region (CL0241)	ATP binding (GO:0005524)	P-loop containing nucleoside triphosphate hydrolases	ABC multidrug transporter (Eurofung)
						ABC-type transporter activity (GO:0140359)
						ABC-type xenobiotic transporter activity (GO:0008559)
			Chlorella variabilis	XP_005844768.1	ABC transporter (CL0023)	ABC-type transporter activity (GO:0140359)	P-loop containing nucleoside triphosphate hydrolases	ATP-binding cassette sub-family B member 7, mitochondrial
						ATP binding (GO:0005524)
			Chlorella variabilis	XP_005845281.1	ABC-2 type transporter (CL0181)	ATP binding (GO:0005524)	P-loop containing nucleoside triphosphate hydrolases	ABC transporter G family member 7
			Chlorella variabilis	XP_005846573.1	ABC-2 type transporter (CL0181)	ATP binding (GO:0005524)	P-loop containing nucleoside triphosphate hydrolases	ABC transporter G family member 34
			Chlorella variabilis	XP_005846913.1	ABC transporter (CL0023)	ATP binding (GO:0005524)	P-loop containing nucleoside triphosphate hydrolases	Probable Elongation factor 3
			Chlorella variabilis	XP_005849084.1	ABC transporter (CL0023)	ATP binding (GO:0005524)	P-loop containing nucleoside triphosphate hydrolases	Multidrug resistance-associated protein member 4
						ABC-type transporter activity (GO:0140359)
			Chlorella variabilis	XP_005849899.1	ABC transporter transmembrane region (CL0241)	ATP binding (GO:0005524)	P-loop containing nucleoside triphosphate hydrolases	ABC transporter B family member 4
						ABC-type transporter activity (GO:0140359)
			Chlorella variabilis	XP_005850877.1	ABC transporter (CL0023)	ABC-type transporter activity (GO:0140359)	P-loop containing nucleoside triphosphate hydrolases	ABC transporter G family member 22
						ATP binding (GO:0005524)
			Chlorella variabilis	XP_005850974.1	ABC transporter (CL0023)	ATP binding (GO:0005524)	P-loop containing nucleoside triphosphate hydrolases	ABC transporter, ATP-binding protein
			Chlorella variabilis	XP_005852260.1	ABC transporter (CL0023)	ATP binding (GO:0005524)	P-loop containing nucleoside triphosphate hydrolases	ATP-binding cassette sub-family E member 1
			Scenedesmus sp. NREL 46B-D3	KAF6252402.1	ABC transporter transmembrane region (CL0241)	ABC-type transporter activity (GO:0140359)	P-loop containing nucleoside triphosphate hydrolases	ABC transporter C family member 2
						ATP binding (GO:0005524)
			Scenedesmus sp. NREL 46B-D4	KAF6252635.1	ABC transporter transmembrane region (CL0241)	ATP binding (GO:0005524)	ABC transporter transmembrane region	ABC transporter C family member 2
						ABC-type transporter activity (GO:0140359)
			Scenedesmus sp. NREL 46B-D5	KAF6252645.1	ABC transporter transmembrane region (CL0241)	ATP binding (GO:0005524)	P-loop containing nucleoside triphosphate hydrolases	ABC transporter C family member 2
						ABC-type transporter activity (GO:0140359)
			Scenedesmus sp. NREL 46B-D6	KAF6253710.1	ABC transporter (CL0023)	ATP binding (GO:0005524)	P-loop containing nucleoside triphosphate hydrolases	ABC transporter G family protein
			Scenedesmus sp. NREL 46B-D7	KAF6254331.1	ABC-2 type transporter (CL0181)	ATP binding (GO:0005524)	P-loop containing nucleoside triphosphate hydrolases	ABC transporter G family member 24
						ABC-type transporter activity (GO:0140359)
			Scenedesmus sp. NREL 46B-D8	KAF6256840.1	ABC transporter transmembrane region (CL0241)	ATP binding (GO:0005524)	ABC transporter transmembrane region	ABC transporter, multidrug resistance associated protein
						ABC-type transporter activity (GO:0140359)
		Zinc-regulated transporter (ZRT)	Chlorella variabilis	XP_005843039.1	ZIP Zinc transporter (CL0184)	metal ion transmembrane transporter activity (GO:0046873)	0 matches	0 matches
			Chlorella variabilis	XP_005844148.1	ZIP Zinc transporter (CL0184)	metal ion transmembrane transporter activity (GO:0046873)	0 matches	0 matches
			Chlorella variabilis	XP_005846850.1	ZIP Zinc transporter (CL0184)	metal ion transmembrane transporter activity (GO:0046873)	0 matches	0 matches
			Chlorella desiccata (nom. nud.)	KAG7667456.1	ZIP Zinc transporter (CL0184)	metal ion transmembrane transporter activity (GO:0046873)	0 matches	0 matches
			Chlorella desiccata (nom. nud.)	KAG7670063.1	ZIP Zinc transporter (CL0184)	0 matches	0 matches	0 matches
			Scenedesmus sp. PABB004	KAF8065477.1	Glutamine amidotransferases class-II (CL0052)	oxidoreductase activity, acting on the CH-NH2 group of donors (GO:0016638)	FMN-linked oxidoreductases	Ferredoxin-dependent glutamate synthase, chloroplastic
						glutamate synthase activity (GO:0015930)
						oxidoreductase activity (GO:0016491)
						metal ion transmembrane transporter activity (GO:0046873)
		Zinc transporter (ZIP)	Chlorella variabilis	XP_005843039.1	ZIP Zinc transporter (CL0184)	metal ion transmembrane transporter activity (GO:0046873)	0 matches	0 matches
			Chlorella variabilis	XP_005843138.1	ZIP Zinc transporter (CL0184)	metal ion transmembrane transporter activity (GO:0046873)	0 matches	0 matches
			Chlorella variabilis	XP_005843983.1	0 matches	0 matches	<e-10 Calcium ATPase, transmembrane domain M	0 matches
			Chlorella variabilis	XP_005844148.1	ZIP Zinc transporter (CL0184)	metal ion transmembrane transporter activity (GO:0046873)	0 matches	0 matches
			Chlorella variabilis	XP_005846850.1	ZIP Zinc transporter (CL0184)	metal ion transmembrane transporter activity (GO:0046873)	0 matches	0 matches
			Chlorella variabilis	XP_005847836.1	ZIP Zinc transporter (CL0184)	metal ion transmembrane transporter activity (GO:0046873)	0 matches	0 matches
			Chlorella variabilis	XP_005848290.1	ZIP Zinc transporter (CL0184)	metal ion transmembrane transporter activity (GO:0046873)	<e-10 ARM repeat	0 matches
			Chlorella variabilis	XP_005851384.1	ZIP Zinc transporter (CL0184)	metal ion transmembrane transporter activity (GO:0046873)	<e-10 Cation efflux protein transmembrane domain-like	0 matches
			Chlorella desiccata (nom. nud.)	KAG7667152.1	ZIP Zinc transporter (CL0184)	metal ion transmembrane transporter activity (GO:0046873)	0 matches	0 matches
			Chlorella desiccata (nom. nud.)	KAG7667456.1	ZIP Zinc transporter (CL0184)	metal ion transmembrane transporter activity (GO:0046873)	0 matches	0 matches
			Chlorella desiccata (nom. nud.)	KAG7668211.1	ZIP Zinc transporter (CL0184)	metal ion transmembrane transporter activity (GO:0046873)	<e-10 MFS general substrate transporter	0 matches
			Chlorella desiccata (nom. nud.)	KAG7671377.1	0 matches	0 matches	0 matches	0 matches
			Chlorella desiccata (nom. nud.)	KAG7671727.1	ZIP Zinc transporter (CL0184)	metal ion transmembrane transporter activity (GO:0046873)	<e-10 "Helical backbone" metal receptor	0 matches
			Scenedesmus sp. NREL 46B-D3	KAF6252114.1	0 matches	0 matches	0 matches	0 matches
			Scenedesmus sp. NREL 46B-D3	KAF6255307.1	ZIP Zinc transporter (CL0184)	metal ion transmembrane transporter activity (GO:0046873)	<e-10 Multidrug efflux transporter AcrB transmembrane domain	0 matches
			Scenedesmus sp. NREL 46B-D3	KAF6257811.1	ZIP Zinc transporter (CL0184)	metal ion transmembrane transporter activity (GO:0046873)	0 matches	0 matches
			Scenedesmus sp. NREL 46B-D3	KAF6263470.1	0 matches	0 matches	0 matches	0 matches
		Natural resistance-associated macrophage protein	Chlorella desiccata (nom. nud.)	KAG7675010.1	Natural resistance-associated macrophage protein (CL0062)	metal ion transmembrane transporter activity (GO:0046873)	0 matches	0 matches
			Chlorella variabilis	XP_005847346.1	Natural resistance-associated macrophage protein (CL0062)	metal ion transmembrane transporter activity (GO:0046873)	0 matches	0 matches
		Cellular tolerance
		Ascorbate peroxidase	Chlorella variabilis	XP_005842918.1	Peroxidase (CL0617)	heme binding (GO:0020037),	Heme-dependent peroxidases	Cytochrome c peroxidase
						peroxidase activity (GO:0004601)
			Chlorella variabilis	XP_005847371.1	Peroxidase (CL0617)	heme binding (GO:0020037),	Heme-dependent peroxidases	L-ascorbate peroxidase
						peroxidase activity (GO:0004601)
			Chlorella desiccata (nom. nud.)	KAG7671272.1	Peroxidase (CL0617)	heme binding (GO:0020037),	Heme-dependent peroxidases	Cytochrome c peroxidase
						peroxidase activity (GO:0004601)
			Chlorella sorokiniana	PRW56218.1	Damage-control phosphatase ARMT1-like domain	heme binding (GO:0020037),	AF1104-like,	Pantothenate kinase
						peroxidase activity (GO:0004601),	Heme-dependent peroxidases
						pantothenate kinase activity (GO:0004594),
						ATP binding (GO:0005524)
			Chlorella desiccata (nom. nud.)	KAG7672626.1	Peroxidase (CL0617)	heme binding (GO:0020037),	Heme-dependent peroxidases	L-ascorbate peroxidase
						peroxidase activity (GO:0004601)
			Chlorella variabilis	XP_005842951.1	Peroxidase (CL0617)	heme binding (GO:0020037),	Heme-dependent peroxidases	Adenylate/guanylate cyclase
						peroxidase activity (GO:0004601)
			Chlorella desiccata (nom. nud.)	KAG7671850.1	Peroxidase (CL0617)	heme binding (GO:0020037),	Heme-dependent peroxidases	L-ascorbate peroxidase T, chloroplastic
						peroxidase activity (GO:0004601)
			Chlorella variabilis	XP_005851196.1	Peroxidase (CL0617)	heme binding (GO:0020037),	Heme-dependent peroxidases	L-ascorbate peroxidase T, chloroplastic
						peroxidase activity (GO:0004601)
			Chlorella desiccata (nom. nud.)	KAG7671273.1	Peroxidase (CL0617)	heme binding (GO:0020037),	Heme-dependent peroxidases	L-ascorbate peroxidase
						peroxidase activity (GO:0004601)
		Superoxide dismutase	Chlorella variabilis	XP_005852313.1	Iron/manganese superoxide dismutases, alpha-hairpin domain	metal ion binding (GO:0046872),	Fe,Mn superoxide dismutase (SOD), N-terminal domain	Superoxide dismutase
						superoxide dismutase activity (GO:0004784)
			Chlorella variabilis	XP_005852314.1	Iron/manganese superoxide dismutases, C-terminal domain	metal ion binding (GO:0046872),	Fe,Mn superoxide dismutase (SOD), N-terminal domain	Superoxide dismutase [Mn], mitochondrial
						superoxide dismutase activity (GO:0004784)
			Chlorella variabilis	XP_005850331.1	Iron/manganese superoxide dismutases, C-terminal domain	metal ion binding (GO:0046872),	Fe,Mn superoxide dismutase (SOD), N-terminal domain	Superoxide dismutase [Mn], mitochondrial
						superoxide dismutase activity (GO:0004784)
			Chlorella variabilis	XP_005850533.1	Iron/manganese superoxide dismutases, C-terminal domain	metal ion binding (GO:0046872),	Fe,Mn superoxide dismutase (SOD), N-terminal domain	Superoxide dismutase
						superoxide dismutase activity (GO:0004784)
			Chlorella variabilis	XP_005850825.1	Iron/manganese superoxide dismutases, C-terminal domain	metal ion binding (GO:0046872),	Fe,Mn superoxide dismutase (SOD), N-terminal domain	Superoxide dismutase
						superoxide dismutase activity (GO:0004784)
			Chlorella variabilis	XP_005851580.1	Iron/manganese superoxide dismutases, C-terminal domain	metal ion binding (GO:0046872),	Fe,Mn superoxide dismutase (SOD), N-terminal domain	Superoxide dismutase
						superoxide dismutase activity (GO:0004784)
			Chlorella desiccata (nom. nud.)	KAG7672127.1	Iron/manganese superoxide dismutases, C-terminal domain	metal ion binding (GO:0046872),	Fe,Mn superoxide dismutase (SOD), N-terminal domain	Superoxide dismutase
						superoxide dismutase activity (GO:0004784)
			Chlorella desiccata (nom. nud.)	KAG7672914.1	Protein kinase domain (CL0016)	protein kinase activity (GO:0004672),	EF-hand	Myosin light chain kinase, putative
						ATP binding (GO:0005524),
						superoxide dismutase activity (GO:0004784),
						metal ion binding (GO:0046872)
			Chlorella desiccata (nom. nud.)	KAG7672915.1	Iron/manganese superoxide dismutases, C-terminal domain	metal ion binding (GO:0046872),	Fe,Mn superoxide dismutase (SOD), N-terminal domain	Superoxide dismutase
						superoxide dismutase activity (GO:0004784)
			Chlorella desiccata (nom. nud.)	KAG7673432.1	Iron/manganese superoxide dismutases, C-terminal domain	metal ion binding (GO:0046872),	Fe,Mn superoxide dismutase (SOD), N-terminal domain	Superoxide dismutase
						superoxide dismutase activity (GO:0004784)
			Scenedesmus sp. NREL 46B-D3	KAF6253844.1	Iron/manganese superoxide dismutases, C-terminal domain	metal ion binding (GO:0046872),	Fe,Mn superoxide dismutase (SOD), C-terminal domain, Fe,Mn superoxide dismutase (SOD), N-terminal domain	Superoxide dismutase
						superoxide dismutase activity (GO:0004784)
			Scenedesmus sp. PABB004	KAF8054759.1	Iron/manganese superoxide dismutases, C-terminal domain	protein binding (GO:0005515),	Fe,Mn superoxide dismutase (SOD), C-terminal domain Fe,Mn superoxide dismutase (SOD), N-terminal domain	Superoxide dismutase
						superoxide dismutase activity (GO:0004784),
						metal ion binding (GO:0046872)
			Scenedesmus sp. PABB004	KAF8070899.1	Iron/manganese superoxide dismutases, C-terminal domain	metal ion binding (GO:0046872),	Fe,Mn superoxide dismutase (SOD), C-terminal domain Fe,Mn superoxide dismutase (SOD), N-terminal domain	Superoxide dismutase
						superoxide dismutase activity (GO:0004784)
			Scenedesmus sp. PABB004	KAF8072345.1	Iron/manganese superoxide dismutases, C-terminal domain	protein binding (GO:0005515),	Fe,Mn superoxide dismutase (SOD), C-terminal domain Fe,Mn superoxide dismutase (SOD), N-terminal domain	Superoxide dismutase
						superoxide dismutase activity (GO:0004784),
						metal ion binding (GO:0046872)
		Heme oxygenase	Chlorella variabilis	XP_005851913.1	Heme oxygenase (CL0230)	heme oxygenase (decyclizing) activity (GO:0004392)	Heme oxygenase-like	Heme oxygenase
			Chlorella desiccata (nom. nud.)	KAG7667014.1	Mago nashi protein	heme oxygenase (decyclizing) activity (GO:0004392)	Mago nashi protein,	Protein mago nashi homolog
							Heme oxygenase-like
			Chlorella desiccata (nom. nud.)	KAG7671693.1	Heme oxygenase (CL0230)	heme oxygenase (decyclizing) activity (GO:0004392)	Heme oxygenase-like	Heme oxygenase 1
			Chlorella variabilis	XP_005845884.1	Heme oxygenase (CL0230)	heme oxygenase (decyclizing) activity (GO:0004392)	Heme oxygenase-like	Heme oxygenase 1
			Chlorella variabilis	XP_005842792.1	Heme oxygenase (CL0230)	heme oxygenase (decyclizing) activity (GO:0004392)	Heme oxygenase-like	Heme oxygenase 1
			Scenedesmus sp. NREL 46B-D3	KAF6256065.1	Heme oxygenase (CL0230)	heme oxygenase (decyclizing) activity (GO:0004392)	Heme oxygenase-like	Heme oxygenase
			Scenedesmus sp. PABB004	KAF8061310.1	ABC1 atypical kinase-like domain (CL0016),	heme oxygenase (decyclizing) activity (GO:0004392),	Heme oxygenase-like,	Heme oxygenase 1
					Heme oxygenase (CL0230)	protein kinase activity (GO:0004672),	Protein kinase-like (PK-like)
						ATP binding (GO:0005524)
		Glutathione peroxidase	Chlorella variabilis	XP_005852198.1	Glutathione peroxidase (CL0172)	glutathione peroxidase activity (GO:0004602)	Thioredoxin-like	Glutathione peroxidase
			Chlorella desiccata (nom. nud.)	KAG7666639.1	Glutathione peroxidase (CL0172)	glutathione peroxidase activity (GO:0004602)	Thioredoxin-like	Glutathione peroxidase
			Chlorella variabilis	XP_005847444.1	Glutathione peroxidase (CL0172)	glutathione peroxidase activity (GO:0004602)	Thioredoxin-like	Glutathione peroxidase
			Chlorella variabilis	XP_005848232.1	Glutathione peroxidase (CL0172)	glutathione peroxidase activity (GO:0004602)	Thioredoxin-like	Glutathione peroxidase
			Chlorella variabilis	XP_005851691.1	Glutathione peroxidase (CL0172)	glutathione peroxidase activity (GO:0004602)	Thioredoxin-like	Glutathione peroxidase
			Chlorella desiccata (nom. nud.)	KAG7666823.1	Glutathione peroxidase (CL0172)	glutathione peroxidase activity (GO:0004602)	Thioredoxin-like	Glutathione peroxidase
			Chlorella variabilis	XP_005850288.1	Glutathione peroxidase (CL0172)	glutathione peroxidase activity (GO:0004602)	Thioredoxin-like	Glutathione peroxidase
			Chlorella desiccata (nom. nud.)	KAG7675006.1	Glutathione peroxidase (CL0172)	glutathione peroxidase activity (GO:0004602)	Thioredoxin-like	Glutathione peroxidase
			Chlorella variabilis	XP_005844151.1	Glutathione peroxidase (CL0172)	glutathione peroxidase activity (GO:0004602)	Thioredoxin-like	Glutathione peroxidase
			Chlorella desiccata (nom. nud.)	KAG7671063.1	Glutathione peroxidase (CL0172)	glutathione peroxidase activity (GO:0004602)	Thioredoxin-like	Glutathione peroxidase
			Chlorella variabilis	XP_005852079.1	AhpC-TSA (CL0172)	peroxiredoxin activity (GO:0051920),	Thioredoxin-like	Peroxiredoxin PRX1
						oxidoreductase activity (GO:0016491),
						antioxidant activity (GO:0016209)
			Chlorella desiccata (nom. nud.)	KAG7667939.1	AhpC-TSA (CL0172)	peroxiredoxin activity (GO:0051920),	Thioredoxin-like	Thioredoxin-dependent peroxide reductase
						oxidoreductase activity (GO:0016491),
						antioxidant activity (GO:0016209)
			Chlorella variabilis	XP_005843746.1	AhpC-TSA (CL0172)	peroxiredoxin activity (GO:0051920),	Thioredoxin-like	Thioredoxin-dependent peroxide reductase
						oxidoreductase activity (GO:0016491),
						antioxidant activity (GO:0016209)
			Chlorella desiccata (nom. nud.)	KAG7675301.1	AhpC-TSA (CL0172)	peroxiredoxin activity (GO:0051920),	Thioredoxin-like	2-Cys peroxiredoxin BAS1, chloroplastic
						oxidoreductase activity (GO:0016491),
						antioxidant activity (GO:0016209)
			Chlorella variabilis	XP_005847487.1	AhpC-TSA (CL0172)	peroxiredoxin activity (GO:0051920),	Thioredoxin-like	Peroxiredoxin 1
						oxidoreductase activity (GO:0016491),
						antioxidant activity (GO:0016209)
		Glutathione S-transferase	Chlorella desiccata (nom. nud.)	KAG7667083.1	Glutathione S-transferase, N-terminal domain (CL0172)	glutathione dehydrogenase (ascorbate) activity (GO:0045174)	Thioredoxin-like, GST C-terminal domain-like	Glutathione S-transferase DHAR3 chloroplastic
						protein binding (GO:0005515)
			Chlorella desiccata (nom. nud.)	KAG7667165.1	MAPEG family	0 matches	MAPEG domain-like	Microsomal glutathione S-transferase 3
			Chlorella desiccata (nom. nud.)	KAG7667384.1	Glutaredoxin (CL0172)	glutathione oxidoreductase activity (GO:0097573)	Thioredoxin-like	Glutaredoxin 2
			Chlorella desiccata (nom. nud.)	KAG7667402.1	Glutathione S-transferase, C-terminal domain (CL0497)	protein binding (GO:0005515)	Thioredoxin-like, GST C-terminal domain-like	Glutathione S-transferase theta-1
			Chlorella desiccata (nom. nud.)	KAG7667544.1	Glutathione S-transferase, N-terminal domain (CL0172)	protein binding (GO:0005515)	Thioredoxin-like, GST C-terminal domain-like, PDB	Glutathione transferase o1
			Chlorella desiccata (nom. nud.)	KAG7667646.1	Glutaredoxin (CL0172)	glutathione oxidoreductase activity (GO:0097573)	Thioredoxin-like	Glutaredoxin 2
						glutathione-disulfide reductase (NADPH) activity (GO:0004362)
			Chlorella desiccata (nom. nud.)	KAG7667774.1	Glutathione S-transferase, N-terminal domain (CL0172)	protein binding (GO:0005515)	Thioredoxin-like, GST C-terminal domain-like	Glutathione S-transferase DHAR3, chloroplastic
			Chlorella desiccata (nom. nud.)	KAG7667817.1	Glutathione S-transferase, N-terminal domain (CL0172)	protein binding (GO:0005515)	Thioredoxin-like, GST C-terminal domain-like	Glutathione transferase o1
			Chlorella desiccata (nom. nud.)	KAG7669352.1	Glutathione S-transferase, C-terminal domain (CL0497)	protein binding (GO:0005515)	GST C-terminal domain-like, PDB, ECOD	Glutathione S-transferase, omega
						glutathione transferase activity (GO:0004364)
			Chlorella desiccata (nom. nud.)	KAG7669598.1	Glutathione S-transferase, N-terminal domain (CL0172)	protein binding (GO:0005515)	Thioredoxin-like, GST C-terminal domain-like, PDB	Glutathione S-transferase DHAR3 chloroplastic
						glutathione transferase activity (GO:0004364)
			Chlorella desiccata (nom. nud.)	KAG7669854.1	SNARE associated Golgi protein	metal ion binding (GO:0046872)	MAPEG domain-like, Nudix	Uridine diphosphate glucose pyrophosphatase
						hydrolase activity, acting on acid anhydrides, in phosphorus-containing anhydrides (GO:0016818)
			Chlorella desiccata (nom. nud.)	KAG7670226.1	Aminotransferase class I and II (CL0061)	pyridoxal phosphate binding (GO:0030170)	PLP-dependent transferases	Predicted protein
						catalytic activity (GO:0003824)
			Chlorella desiccata (nom. nud.)	KAG7670514.1	Glutathione S-transferase, N-terminal domain (CL0172)	protein binding (GO:0005515)	Thioredoxin-like, GST C-terminal domain-like	Glutathione S-transferase
			Chlorella desiccata (nom. nud.)	KAG7671032.1	Lanthionine synthetase C-like protein (CL0059)	0 matches	LanC-like	LanC-like protein 3
			Chlorella desiccata (nom. nud.)	KAG7672602.1	Glutaredoxin (CL0172)	glutathione oxidoreductase activity (GO:0097573)	Thioredoxin-like	Glutaredoxin 2
			Chlorella desiccata (nom. nud.)	KAG7672930.1	Glutathione S-transferase, C-terminal domain (CL0497)	protein binding (GO:0005515)	Thioredoxin-like, GST C-terminal domain-like	General transcription factor ii, putative
			Chlorella desiccata (nom. nud.)	KAG7675170.1	Glutathione S-transferase, N-terminal domain (CL0172)	glutathione transferase activity (GO:0004364)	Thioredoxin-like, GST C-terminal domain-like, PDB, ECOD	Glutathione S-transferase
						protein binding (GO:0005515)
			Chlorella variabilis	XP_005843180.1	Glutathione S-transferase, N-terminal domain (CL0172)	protein binding (GO:0005515)	Thioredoxin-like	Glutathione S-transferase DHAR3 chloroplastic
						glutathione dehydrogenase (ascorbate) activity (GO:0045174)
			Chlorella variabilis	XP_005845006.1	Glutathione S-transferase, N-terminal domain (CL0172)	protein binding (GO:0005515)	Thioredoxin-like, GST C-terminal domain-like	Glutathione S-transferase
			Chlorella variabilis	XP_005845127.1	Glutathione S-transferase, C-terminal domain (CL0497)	protein binding (GO:0005515)	Thioredoxin-like, GST C-terminal domain-like	Glutathione S-transferase 1
			Chlorella variabilis	XP_005845396.1	Glutathione S-transferase, N-terminal domain (CL0172)	glutathione transferase activity (GO:0004364)	Thioredoxin-like, GST C-terminal domain-like	Glutathione S-transferase DHAR3 chloroplastic
						protein binding (GO:0005515)
			Chlorella variabilis	XP_005845929.1	Glutaredoxin (CL0172)	glutathione oxidoreductase activity (GO:0097573)	Thioredoxin-like	Glutaredoxin 2
			Chlorella variabilis	XP_005846228.1	Glutaredoxin (CL0172)	glutathione oxidoreductase activity (GO:0097573)	Thioredoxin-like	Glutaredoxin 2
						glutathione-disulfide reductase (NADPH) activity (GO:0004362)
			Chlorella variabilis	XP_005846439.1	MAPEG family	0 matches	MAPEG domain-like	Microsomal glutathione S-transferase 3
			Chlorella variabilis	XP_005846524.1	Glutathione S-transferase, N-terminal domain (CL0172)	0 matches	GST C-terminal domain-like	0 matches
			Chlorella variabilis	XP_005847002.1	Glutathione S-transferase, N-terminal domain (CL0172)	protein binding (GO:0005515)	Thioredoxin-like, GST C-terminal domain-like	Glutathione transferase o1
			Chlorella variabilis	XP_005848582.1	Lanthionine synthetase C-like protein (CL0059)	0 matches	LanC-like	LanC-like protein 3
			Chlorella variabilis	XP_005848634.1	MAPEG family	0 matches	MAPEG domain-like	Microsomal glutathione S-transferase 3
			Chlorella variabilis	XP_005848700.1	Glutathione S-transferase, N-terminal domain (CL0172)	protein binding (GO:0005515)	Thioredoxin-like	Probable glutathione S-transferase
			Chlorella variabilis	XP_005848771.1	Glutathione S-transferase, N-terminal domain (CL0172)	protein binding (GO:0005515)	Thioredoxin-like, GST C-terminal domain-like	Predicted protein
			Chlorella variabilis	XP_005848965.1	Glutaredoxin (CL0172)	glutathione oxidoreductase activity (GO:0097573)	Thioredoxin-like	Glutaredoxin 2
			Chlorella variabilis	XP_005849485.1	Glutathione S-transferase, N-terminal domain (CL0172)	glutathione transferase activity (GO:0004364)	Thioredoxin-like, GST C-terminal domain-like	Glutathione s-transferase
						protein binding (GO:0005515)
			Chlorella variabilis	XP_005849675.1	Glutaredoxin (CL0172)	glutathione-disulfide reductase (NADPH) activity (GO:0004362)	Thioredoxin-like	Glutaredoxin 2
						glutathione oxidoreductase activity (GO:0097573)
			Chlorella variabilis	XP_005849684.1	Glutathione S-transferase, N-terminal domain (CL0172)	glutathione dehydrogenase (ascorbate) activity (GO:0045174)	Thioredoxin-like, GST C-terminal domain-like	Glutathione S-transferase DHAR3, chloroplastic
						protein binding (GO:0005515)
			Chlorella variabilis	XP_005850276.1	Glutathione S-transferase, C-terminal domain (CL0497)	protein binding (GO:0005515)	Thioredoxin-like, GST C-terminal domain-like	General transcription factor ii, putative
			Chlorella variabilis	XP_005850277.1	Glutathione S-transferase, C-terminal domain (CL0497)	protein binding (GO:0005515)	Thioredoxin-like, GST C-terminal domain-like	General transcription factor ii, putative
			Chlorella variabilis	XP_005850327.1	Glutathione S-transferase, N-terminal domain (CL0172)	protein binding (GO:0005515)	Thioredoxin-like, GST C-terminal domain-like	Probable glutathione S-transferase
			Chlorella variabilis	XP_005850654.1	Glutathione S-transferase, C-terminal domain (CL0497)	glutathione transferase activity (GO:0004364)	GST C-terminal domain-like	Glutathione S-transferase family protein
						protein binding (GO:0005515)
			Chlorella variabilis	XP_005851454.1	TLC ATP/ADP transporter (CL0015)	protein binding (GO:0005515)	Thioredoxin-like, GST C-terminal domain-like	Glutathione transferase o1
						ATP:ADP antiporter activity (GO:0005471)
			Chlorella variabilis	XP_005852104.1	Glutathione S-transferase, N-terminal domain (CL0172)	protein binding (GO:0005515)	Thioredoxin-like, GST C-terminal domain-like	Glutathione S-transferase GstA
			Scenedesmus sp. NREL 46B-D3	KAF6235940.1	Lanthionine synthetase C-like protein (CL0059)	0 matches	LanC-like	LanC lantibiotic synthetase component C-like protein
			Scenedesmus sp. NREL 46B-D3	KAF6249356.1	Methyltransferase domain (CL0063)	0 matches	S-adenosyl-L-methionine-dependent methyltransferases	Glutathione S-transferase C-terminal domain-containing protein
			Scenedesmus sp. NREL 46B-D3	KAF6251681.1	Methyltransferase domain (CL0063)	0 matches	S-adenosyl-L-methionine-dependent methyltransferases	Glutathione S-transferase C-terminal domain-containing protein
			Scenedesmus sp. NREL 46B-D3	KAF6255366.1	Methyltransferase domain (CL0063)	0 matches	S-adenosyl-L-methionine-dependent methyltransferases	Glutathione S-transferase C-terminal domain-containing protein
			Scenedesmus sp. NREL 46B-D3	KAF6256321.1	Choline/ethanolamine kinase (CL0016)	protein binding (GO:0005515)	Thioredoxin-like, Protein kinase-like (PK-like), PDB	Glutathione transferase o1
			Scenedesmus sp. NREL 46B-D3	KAF6257371.1	Lanthionine synthetase C-like protein (CL0059)	0 matches	LanC-like	Predicted protein
			Scenedesmus sp. NREL 46B-D3	KAF6263405.1	MAPEG family	0 matches	MAPEG domain-like	Microsomal glutathione S-transferase 3
			Scenedesmus sp. NREL 46B-D3	KAF6264736.1	Glutathione S-transferase, C-terminal domain (CL0497)	protein binding (GO:0005515)	Thioredoxin-like, GST C-terminal domain-like	Predicted protein
			Scenedesmus sp. NREL 46B-D3	KAF6265595.1	Glutathione S-transferase, N-terminal domain (CL0172)	protein binding (GO:0005515)	Thioredoxin-like, Protein kinase-like (PK-like), PDB	TCHQD class glutathione S-transferase
						glutathione transferase activity (GO:0004364)
			Scenedesmus sp. PABB004	KAF8067179.1	Methyltransferase domain (CL0063)	0 matches	S-adenosyl-L-methionine-dependent methyltransferases	Glutathione S-transferase C-terminal domain-containing protein
			Scenedesmus sp. PABB004	KAF8073220.1	Reversibly glycosylated polypeptide (CL0110)	ATP-dependent peptidase activity (GO:0004176)	Thioredoxin-like, GST C-terminal domain-like, Rubredoxin-like, ClpP/crotonase	Glutathione S-transferase
						serine-type endopeptidase activity (GO:0004252)
						protein binding (GO:0005515)
						zinc ion binding (GO:0008270)
						glutathione transferase activity (GO:0004364)
						iron ion binding (GO:0005506)
	*Positive control	Natural resistance-associated macrophage protein	Chlamydomonas reinhardtii	XP_001691702.1	Nramp (CL0062)	Metal ion transmembrane transporter activity (GO:0046873)	0 Found	0 Found
		Ascorbate peroxidase	Chlorella symbiont of Hydra viridis	AAY26385.1	Peroxidase (CL0617)	Heme binding (GO:0020037)	Heme-dependent peroxidases	L-ascorbate peroxidase T, chloroplastic
						Peroxidase activity (GO:0004601)
		Glutathione peroxidase	Chlorella sp. NJ-18]	AFI55004.1	Glutathione peroxidase (CL0172)	glutathione peroxidase activity (GO:0004602)	Thioredoxin-like	Glutathione peroxidase
	*Negative control	Elongation factor EF-2	Arabidopsis thaliana	NP_001321033.1	Elongation factor Tu GTP binding domain (CL0023)	GTP binding (GO:0005525)	P-loop containing nucleoside triphosphate hydrolases	Translation elongation factor 2
						GTPase activity (GO:0003924)
		Transcriptional regulator	Escherichia coli	WP_097343503.1	Response regulator receiver domain (CL0304)	DNA binding (GO:0003677)	CheY-like	Two-component system response regulator PhoP
		Cytochrome C peroxidase	Escherichia sp. KTE31	WP_016160016.1	Di-haem cytochrome c peroxidase (CL0318)	Electron transfer activity (GO:0009055)	Cytochrome C	Cytochrome c peroxidase
						heme binding (GO:0020037)
						oxidoreductase activity (GO:0016491)
		**Please note that the Pfam prediction for ATPases were domain-based.
