# Supplementary material for: Putative Protein Discovery from Microalgal Genomes as a Synthetic Biology Protein Library for Heavy Metal Bio-Removal
Source: Biology (Basel). 2022 Aug 17;11(8):1226. doi: 10.3390/biology11081226 (PMC9405338; doi:10.3390/biology11081226)
Supplement: Supplementary file 1 [file biology-11-01226-s001.zip › Supplementary Information (Table S4).xlsx]

## Sheet: Table S4 
Table S4. Protein structure archive ID
Genome	Putative function	Accession no.	pLDDT score	Doi
Chlorella desiccata (nom. nud.)	Glutamate-cysteine ligase	KAG7671258.1	89.8	10.5452/ma-u8cg7
Chlorella variabilis	Glutamate-cysteine ligase	XP_005844806.1	91.97	10.5452/ma-1a623
Chlorella variabilis	Phytochelatin synthase	KAG7668718.1	76.5	10.5452/ma-0jsx1
Chlorella desiccata (nom. nud.)	Phytochelatin synthase	XP_005845668.1	95.46	10.5452/ma-0yr0h
Chlorella variabilis	Glutathione synthetase	KAG7673317.1	92.95	10.5452/ma-9sim4
Chlorella desiccata (nom. nud.)	Glutathione synthetase	XP_005847003.1	93.74	10.5452/ma-845p4
Chlorella variabilis	Heavy metal transporting ATPase	XP_005845243.1	74.67	10.5452/ma-ne7wp
Chlorella variabilis	Heavy metal transporting ATPase	XP_005851032.1	59.5	10.5452/ma-au7i2
Scenedesmus sp. NREL 46B-D10	Manganese transporter domain (MntA)	KAF6264708.1	81.87	10.5452/ma-7qqlt
Chlorella desiccata (nom. nud.)	Manganese transporter domain (MntB)	KAG7670010.1	69.09	10.5452/ma-aqggn
Chlorella variabilis	Manganese transporter domain (MntB)	XP_005845281.1	70.98	10.5452/ma-sht3x
Chlorella variabilis	Zinc-regulated transporter (ZRT)/	XP_005844148.1	75.82	10.5452/ma-ur0d7
	Zinc transporter (ZIP)
Chlorella variabilis	Zinc-regulated transporter (ZRT)/	XP_005846850.1	65.5	10.5452/ma-mtl50
	Zinc transporter (ZIP)
Chlorella desiccata (nom. nud.)	Zinc-regulated transporter (ZRT)/	KAG7667456.1	76.07	10.5452/ma-gnbyo
	Zinc transporter (ZIP)
Chlorella desiccata (nom. nud.)	Natural resistance-associated macrophage protein	KAG7675010.1	74.75	10.5452/ma-ywixz
Chlorella variabilis	Natural resistance-associated macrophage protein	XP_005847346.1	77.78	10.5452/ma-7no83
Chlorella variabilis	Ascorbate peroxidase	XP_005842918.1	89.73	10.5452/ma-eov3x
Chlorella variabilis	Ascorbate peroxidase	XP_005847371.1	81.51	10.5452/ma-p52jb
Chlorella desiccata (nom. nud.)	Ascorbate peroxidase	KAG7671272.1	83.94	10.5452/ma-4foug
Chlorella desiccata (nom. nud.)	Ascorbate peroxidase	KAG7672626.1	80.77	10.5452/ma-9s6lh
Chlorella variabilis	Ascorbate peroxidase	XP_005842951.1	96.44	10.5452/ma-2uwso
Chlorella desiccata (nom. nud.)	Ascorbate peroxidase	KAG7671850.1	91.19	10.5452/ma-1h3na
Chlorella variabilis	Ascorbate peroxidase	XP_005851196.1	93.71	10.5452/ma-bmc71
Chlorella desiccata (nom. nud.)	Ascorbate peroxidase	KAG7671273.1	80.15	10.5452/ma-2izh9
Chlorella variabilis	Superoxide dismutase	XP_005852313.1	96.9	10.5452/ma-iphes
Chlorella variabilis	Superoxide dismutase	XP_005852314.1	96.46	10.5452/ma-25pby
Chlorella variabilis	Superoxide dismutase	XP_005850331.1	95.78	10.5452/ma-zqclf
Chlorella variabilis	Superoxide dismutase	XP_005850533.1	97.85	10.5452/ma-b6yn5
Chlorella variabilis	Superoxide dismutase	XP_005850825.1	93.23	10.5452/ma-ceydg
Chlorella variabilis	Superoxide dismutase	XP_005851580.1	90.8	10.5452/ma-97t4d
Chlorella desiccata (nom. nud.)	Superoxide dismutase	KAG7672127.1	90.8	10.5452/ma-9ngst
Chlorella desiccata (nom. nud.)	Superoxide dismutase	KAG7672915.1	89.61	10.5452/ma-uqdus
Chlorella desiccata (nom. nud.)	Superoxide dismutase	KAG7673432.1	94.23	10.5452/ma-9sd4v
Scenedesmus sp. NREL 46B-D3	Superoxide dismutase	KAF6253844.1	92.84	10.5452/ma-idtuf
Scenedesmus sp. PABB004	Superoxide dismutase	KAF8054759.1	64.13	10.5452/ma-4kybr
Scenedesmus sp. PABB004	Superoxide dismutase	KAF8070899.1	81.93	10.5452/ma-o9ssi
Scenedesmus sp. PABB004	Superoxide dismutase	KAF8072345.1	60.08	10.5452/ma-amgju
Chlorella variabilis	Heme oxygenase 1	XP_005851913.1	65.74	10.5452/ma-mbu0v
Chlorella desiccata (nom. nud.)	Heme oxygenase 1	KAG7671693.1	70.4	10.5452/ma-hghgg
Chlorella variabilis	Heme oxygenase 1	XP_005845884.1	91.5	10.5452/ma-fvvd8
Chlorella variabilis	Heme oxygenase 1	XP_005842792.1	95.82	10.5452/ma-qcs9j
Scenedesmus sp. NREL 46B-D3	Heme oxygenase 1	KAF6256065.1	87.25	10.5452/ma-mri32
Chlorella variabilis	Glutathione peroxidase	XP_005852198.1	74.81	10.5452/ma-v9lnd
Chlorella desiccata (nom. nud.)	Glutathione peroxidase	KAG7666639.1	94.14	10.5452/ma-jmbaa
Chlorella variabilis	Glutathione peroxidase	XP_005847444.1	84.97	10.5452/ma-5o1ld
Chlorella variabilis	Glutathione peroxidase	XP_005848232.1	89.9	10.5452/ma-3l9ag
Chlorella variabilis	Glutathione peroxidase	XP_005851691.1	65.96	10.5452/ma-hqgkd
Chlorella desiccata (nom. nud.)	Glutathione peroxidase	KAG7666823.1	68.37	10.5452/ma-va9mo
Chlorella variabilis	Glutathione peroxidase	XP_005850288.1	79.15	10.5452/ma-q1gyj
Chlorella desiccata (nom. nud.)	Glutathione peroxidase	KAG7675006.1	62.98	10.5452/ma-icdd1
Chlorella variabilis	Glutathione peroxidase	XP_005844151.1	97.21	10.5452/ma-h5fry
Chlorella desiccata (nom. nud.)	Glutathione peroxidase	KAG7671063.1	85.67	10.5452/ma-rimjr
Chlorella desiccata (nom. nud.)	Glutathione S-transferase	KAG7667083.1	93.26	10.5452/ma-yilwa
Chlorella desiccata (nom. nud.)	Glutathione S-transferase	KAG7667402.1	92.83	10.5452/ma-fyy77
Chlorella desiccata (nom. nud.)	Glutathione S-transferase	KAG7667544.1	89.05	10.5452/ma-qd7vg
Chlorella desiccata (nom. nud.)	Glutathione S-transferase	KAG7667774.1	88.87	10.5452/ma-pyvpb
Chlorella desiccata (nom. nud.)	Glutathione S-transferase	KAG7667817.1	95.8	10.5452/ma-62r4f
Chlorella desiccata (nom. nud.)	Glutathione S-transferase	KAG7669352.1	77.71	10.5452/ma-kot66
Chlorella desiccata (nom. nud.)	Glutathione S-transferase	KAG7669598.1	91.16	10.5452/ma-o4eqx
Chlorella desiccata (nom. nud.)	Glutathione S-transferase	KAG7670514.1	88.62	10.5452/ma-22d7d
Chlorella desiccata (nom. nud.)	Glutathione S-transferase	KAG7675170.1	93.07	10.5452/ma-r8fxk
Chlorella variabilis	Glutathione S-transferase	XP_005843180.1	85.08	10.5452/ma-o37ku
Chlorella variabilis	Glutathione S-transferase	XP_005845006.1	95.27	10.5452/ma-wkitn
Chlorella variabilis	Glutathione S-transferase	XP_005845127.1	85.88	10.5452/ma-hbcuy
Chlorella variabilis	Glutathione S-transferase	XP_005845396.1	57.14	10.5452/ma-pwy1l
Chlorella variabilis	Glutathione S-transferase	XP_005847002.1	96.73	10.5452/ma-v0sqf
Chlorella variabilis	Glutathione S-transferase	XP_005848700.1	91.82	10.5452/ma-98293
Chlorella variabilis	Glutathione S-transferase	XP_005849485.1	93.1	10.5452/ma-sd1ga
Chlorella variabilis	Glutathione S-transferase	XP_005849684.1	95.6	10.5452/ma-ttvb5
Chlorella variabilis	Glutathione S-transferase	XP_005850654.1	75.16	10.5452/ma-48s1u
Chlorella variabilis	Glutathione S-transferase	XP_005852104.1	90.6	10.5452/ma-ggepf
Scenedesmus sp. NREL 46B-D3	Glutathione S-transferase	KAF6265595.1	86.35	10.5452/ma-wxjkl
Chlamydomonas reinhardtii	Natural resistance-associated macrophage protein	XP_001691702.1	78.87	*Positive control
Chlorella symbiont of Hydra viridis	Ascorbate peroxidase	AAY26385.1	79.23	*Positive control
Chlorella sp. NJ-18	Glutathione peroxidase	AFI55004.1	87.07	*Positive control
Arabidopsis thaliana	Elongation factor EF-2	NP_001321033.1	88.94	*Negative control
Escherichia coli	Transcriptional regulator	WP_097343503.1	89.56	*Negative control
Escherichia sp. KTE31	Cytochrome C peroxidase	WP_016160016.1	93.93	*Negative control
