# Supplementary material for: Putative Protein Discovery from Microalgal Genomes as a Synthetic Biology Protein Library for Heavy Metal Bio-Removal
Source: Biology (Basel). 2022 Aug 17;11(8):1226. doi: 10.3390/biology11081226 (PMC9405338; doi:10.3390/biology11081226)
Supplement: Supplementary file 1 [file biology-11-01226-s001.zip › Supplementary Information (Table S5).xlsx]

## Sheet: Sheet1
Table S5. Structure-based annotation of the putative proteins
Genome	Accession no.	Putative function	ProFunc result
Bioaccumulation
Chlorella desiccata (nom. nud.)	KAG7671258.1	Glutamate-cysteine ligase	Plant glutamate cysteine ligase (gcl) in complex with non-reducing gsh (gsm) / Crystal structure of plant glutamate cysteine ligase in complex with mg2+ and l-glutamate / Crystal structure of plant glutamate cysteine ligase in complex with mg2+ and l-glutamate
Chlorella variabilis	XP_005844806.1	Glutamate-cysteine ligase	Plant glutamate cysteine ligase (gcl) in complex with non-reducing gsh (gsm) / Crystal structure of plant glutamate cysteine ligase in complex with mg2+ and l-glutamate
Chlorella variabilis	KAG7668718.1	Phytochelatin synthase	Crystal structure of mature wildtype primitive phytochelatin synthase from nostoc spec. - Alr0975
Chlorella desiccata (nom. nud.)	XP_005845668.1	Phytochelatin synthase	Crystal structure of mature wildtype primitive phytochelatin synthase from nostoc spec. - Alr0975 / Acylintermediate of glutathione and the mature primitive phytochelatin synthase alr0975 from nostoc pcc 7120 at atomic resolution
Chlorella variabilis	KAG7673317.1	Glutathione synthetase	Human glutathione synthetase
Chlorella desiccata (nom. nud.)	XP_005847003.1	Glutathione synthetase	Structure of homoglutathione synthetase from glycine max in closed conformation with homoglutathione, adp, a sulfate ion, and three magnesium ions bound
Metal transportation
Chlorella variabilis	XP_005845243.1	Heavy metal transporting ATPase	Crystal structure of a zinc-transporting pib-type atpase in e2.Pi state
Chlorella variabilis	XP_005851032.1	Heavy metal transporting ATPase	Crystal structure of a zinc-transporting pib-type atpase in e2.Pi state
Scenedesmus sp. NREL 46B-D3	KAF6264708.1	Manganese transporter domain (MntA)	Structure of atp-bound human abca4*
Chlorella desiccata (nom. nud.)	KAG7670010.1	Manganese transporter domain (MntB)	Structure of an inhibitor-bound abc transporter
Chlorella variabilis	XP_005845281.1	Manganese transporter domain (MntB)	Crystal structure of the human sterol transporter abcg5/abcg8*
Chlorella variabilis	XP_005844148.1	Zinc-regulated transporter (ZRT)/ Zinc transporter (ZIP)	The 1.3 a resolution structure of nitrosomonas europaea rh50 and mechanistic implications for nh3 transport by rhesus family proteins*
Chlorella variabilis	XP_005846850.1	Zinc-regulated transporter (ZRT)/ Zinc transporter (ZIP)	Lmrp from l. Lactis, in an outward-open conformation, bound to hoechst 33342*
Chlorella desiccata (nom. nud.)	KAG7667456.1	Zinc-regulated transporter (ZRT)/ Zinc transporter (ZIP)	Crystal structure of the zrt-/irt-like protein from bordetella bronchiseptica with bound zn2+
Chlorella desiccata (nom. nud.)	KAG7675010.1	Natural resistance-associated macrophage protein	Crystal structure of eremococcus coleocola manganese transporter / Crystal structure of eremococcus coleocola manganese transporter mutant e129a / Crystal structure of eremococcus coleocola manganese transporter mutant e129q
Chlorella variabilis	XP_005847346.1	Natural resistance-associated macrophage protein	Crystal structure of staphylococcus capitis divalent metal ion transporter (dmt) in complex with nanobody
Cellular tolerance
Chlorella variabilis	XP_005842918.1	Ascorbate peroxidase	Engineering ascorbate peroxidase activity into cytochromE C peroxidase
Chlorella variabilis	XP_005847371.1	Ascorbate peroxidase	Crystal structure of the tl29 protein from arabidopsis thaliana
Chlorella desiccata (nom. nud.)	KAG7671272.1	Ascorbate peroxidase	The crystal structure of engineered cytochromE C peroxidase from saccharomyces cerevisiae with a his175me-his proximal ligand substitution / CytochromE C peroxidase with bound guaiacol / Engineering ascorbate peroxidase activity into cytochromE C peroxidase/ CytochromE C peroxidase: engineered ascorbate binding site / Structure of isoniazid (inh) bound to cytochromE C peroxidase mutant n184r y36a*
Chlorella desiccata (nom. nud.)	KAG7672626.1	Ascorbate peroxidase	Crystal structure of the tl29 protein from arabidopsis thaliana
Chlorella variabilis	XP_005842951.1	Ascorbate peroxidase	Crystal structure of the tl29 protein from arabidopsis thaliana
Chlorella desiccata (nom. nud.)	KAG7671850.1	Ascorbate peroxidase	Crystal structure of chloroplastic ascorbate peroxidase from tobacco plants and structural insights for its instability
Chlorella variabilis	XP_005851196.1	Ascorbate peroxidase	Crystal structure of chloroplastic ascorbate peroxidase from tobacco plants and structural insights for its instability
Chlorella desiccata (nom. nud.)	KAG7671273.1	Ascorbate peroxidase	Structure of isoniazid (inh) bound to cytosolic soybean ascorbate peroxidase mutant h42a
Chlorella variabilis	XP_005852313.1	Superoxide dismutase	Crystal structure of superoxide dismutase from pyrobaculum aerophilum / Crystal structure analysis of the h75i mutant of superoxide dismutase from trichoderma reesei
Chlorella variabilis	XP_005852314.1	Superoxide dismutase	Contribution to structure and catalysis of tyrosine 34 in human manganese superoxide dismutase / Contribution to structure and catalysis of tyrosine 34 in human manganese suerpoxide dismutase/ Structural and kinetic study of the differences between human and E.coli manganese superoxide dismutases/ Crystal structure of human mnsod y166f mutant /Contribution to structure and catalysis of tyrosine 3…
Chlorella variabilis	XP_005850331.1	Superoxide dismutase	Crystal structure of human mnsod h30n, y166f mutant
Chlorella variabilis	XP_005850533.1	Superoxide dismutase	The 1.6 a structure of fe-superoxide dismutase from the thermophilic cyanobacterium thermosynechococcus elongatus : correlation of epr and structural characteristics
Chlorella variabilis	XP_005850825.1	Superoxide dismutase	Mnsod from geobacillus stearothermophilus
Chlorella variabilis	XP_005851580.1	Superoxide dismutase	The 1.6 a structure of fe-superoxide dismutase from the thermophilic cyanobacterium thermosynechococcus elongatus : correlation of epr and structural characteristics
Chlorella desiccata (nom. nud.)	KAG7672127.1	Superoxide dismutase	The 1.6 a structure of fe-superoxide dismutase from the thermophilic cyanobacterium thermosynechococcus elongatus : correlation of epr and structural characteristics
Chlorella desiccata (nom. nud.)	KAG7672915.1	Superoxide dismutase	Crystal structure of human mnsod y166f mutant
Chlorella desiccata (nom. nud.)	KAG7673432.1	Superoxide dismutase	The 1.6 a structure of fe-superoxide dismutase from the thermophilic cyanobacterium thermosynechococcus elongatus : correlation of epr and structural characteristics
Scenedesmus sp. NREL 46B-D3	KAF6253844.1	Superoxide dismutase	Manganese superoxide dismutase (mn-sod) from deinococcus radiodurans
Scenedesmus sp. PABB004	KAF8054759.1	Superoxide dismutase	Crystal structure of the chloroplastic fe superoxide dismutase pap9 from arabidopsis thaliana.
Scenedesmus sp. PABB004	KAF8070899.1	Superoxide dismutase	The 1.6 a structure of fe-superoxide dismutase from the thermophilic cyanobacterium thermosynechococcus elongatus : correlation of epr and structural characteristics
Scenedesmus sp. PABB004	KAF8072345.1	Superoxide dismutase	Crystal structure of a hypothetical fe superoxide dismutase
Chlorella variabilis	XP_005851913.1	Heme oxygenase 1	Crystal structure of heme oxygenase 2 from chlamydomonas reinhardtii without heme
Chlorella desiccata (nom. nud.)	KAG7671693.1	Heme oxygenase 1	The structure of glycine max (soybean) heme oxygenase 1
Chlorella variabilis	XP_005845884.1	Heme oxygenase 1	The structure of glycine max (soybean) heme oxygenase 1
Chlorella variabilis	XP_005842792.1	Heme oxygenase 1	The structure of glycine max (soybean) heme oxygenase 1
Scenedesmus sp. NREL 46B-D3	KAF6256065.1	Heme oxygenase 1	Crystal structure of rat heme oxygenase-1-heme bound to no / Fusion protein of heme oxygenase-1 and NADPH-cytochrome p450 reductase (13aa)
Chlorella variabilis	XP_005852198.1	Glutathione peroxidase	Crystal structure of the poplar glutathione peroxidase 5 in the reduced form
Chlorella desiccata (nom. nud.)	KAG7666639.1	Glutathione peroxidase	Crystal structure of the selenocysteine to glycine mutant of human glutathione peroxidase 4(gpx4)
Chlorella variabilis	XP_005847444.1	Glutathione peroxidase	Crystal structure of the poplar glutathione peroxidase 5 in the reduced form
Chlorella variabilis	XP_005848232.1	Glutathione peroxidase	Crystal structure of the poplar glutathione peroxidase 5 in the reduced form
Chlorella variabilis	XP_005851691.1	Glutathione peroxidase	Crystal structure of the poplar glutathione peroxidase 5 in the reduced form
Chlorella desiccata (nom. nud.)	KAG7666823.1	Glutathione peroxidase	Crystal structure of the poplar glutathione peroxidase 5 in the reduced form
Chlorella variabilis	XP_005850288.1	Glutathione peroxidase	Crystal structure of the selenocysteine to cysteine mutant of human glutathionine peroxidase 2 (gpx2)
Chlorella desiccata (nom. nud.)	KAG7675006.1	Glutathione peroxidase	Crystal structure of the poplar glutathione peroxidase 5 in the reduced form
Chlorella variabilis	XP_005844151.1	Glutathione peroxidase	Crystal structure of the poplar glutathione peroxidase 5 in the reduced form
Chlorella desiccata (nom. nud.)	KAG7671063.1	Glutathione peroxidase	Crystal structure of schistosoma mansoni glutathione peroxidase
Chlorella desiccata (nom. nud.)	KAG7667083.1	Glutathione S-transferase	Structure of apo-dehydroascorbate reductase from pennisetum glaucum phased by iodide-sad method*
Chlorella desiccata (nom. nud.)	KAG7667402.1	Glutathione S-transferase	Glutathione transferase apo-form from human
Chlorella desiccata (nom. nud.)	KAG7667544.1	Glutathione S-transferase	Crystal structure of glutathione transferase omega 1c from trametes versicolor
Chlorella desiccata (nom. nud.)	KAG7667774.1	Glutathione S-transferase	The structure of dhar1 from arabidopsis thaliana
Chlorella desiccata (nom. nud.)	KAG7667817.1	Glutathione S-transferase	Crystal structure of glutathione transferase omega 2c from trametes versicolor in complex with oxyresveratrol
Chlorella desiccata (nom. nud.)	KAG7669352.1	Glutathione S-transferase	Crystal structure of the glutathione-s-transferase xi from phanerochaete chrysosporium
Chlorella desiccata (nom. nud.)	KAG7669598.1	Glutathione S-transferase	Glutathione-bound dehydroascorbate reductase 2 of arabidopsis thaliana*
Chlorella desiccata (nom. nud.)	KAG7670514.1	Glutathione S-transferase	Crystal structure solution of rice gst1 (osgstu1) in complex with glutathione
Chlorella desiccata (nom. nud.)	KAG7675170.1	Glutathione S-transferase	Populus trichocarpa glutathione transferase x1-1 (ghr1), complexed with glutathione
Chlorella variabilis	XP_005843180.1	Glutathione S-transferase	The structure of dhar1 from arabidopsis thaliana
Chlorella variabilis	XP_005845006.1	Glutathione S-transferase	Glutathione transferase zeta/maleylacetoacetate isomerase
Chlorella variabilis	XP_005845127.1	Glutathione S-transferase	Crystal structure of glutathione s-transferase pa1623 from pseudomonas aeruginosa pacs2 complexed with tartrate
Chlorella variabilis	XP_005845396.1	Glutathione S-transferase	Glutathione s-transferase tau 23 (partially oxidized)
Chlorella variabilis	XP_005847002.1	Glutathione S-transferase	Crystal structure of glutathione transferase omega 3c from trametes versicolor
Chlorella variabilis	XP_005848700.1	Glutathione S-transferase	Crystallographic structure of the tau class glutathione s-transferase migstu from mango mangifera indica l.
Chlorella variabilis	XP_005849485.1	Glutathione S-transferase	Populus trichocarpa glutathione transferase x1-1 (ghr1), complexed with glutathione
Chlorella variabilis	XP_005849684.1	Glutathione S-transferase	The structure of dhar1 from arabidopsis thaliana
Chlorella variabilis	XP_005850654.1	Glutathione S-transferase	Crystal structure of the glutathione-s-transferase xi from phanerochaete chrysosporium
Chlorella variabilis	XP_005852104.1	Glutathione S-transferase	Crystal structure of glutathione s-transferase pa1623 from pseudomonas aeruginosa pacs2 complexed with tartrate
Scenedesmus sp. NREL 46B-D3	KAF6265595.1	Glutathione S-transferase	Glutathione s-transferase from drosophila melanogaster - isozyme e6 / Structural analysis of an epsilon-class glutathione s-transferase from housefly, musca domestica / Glutathione transferase e6 from drosophila melanogaster
Positive control
Chlamydomonas reinhardtii	XP_001691702.1	Natural resistance-associated macrophage protein	Crystal structure of staphylococcus capitis divalent metal ion transporter (dmt) in complex with nanobody
Chlorella symbiont of Hydra viridis	AAY26385.1	Ascorbate peroxidase	Crystal structure of chloroplastic ascorbate peroxidase from tobacco plants and structural insights for its instability
Chlorella sp. NJ-18	AFI55004.1	Glutathione peroxidase	Crystal structure of the poplar glutathione peroxidase 5 in the reduced form
Negative control
Arabidopsis thaliana	NP_001321033.1	Elongation factor EF-2	Crystal structure of yeast elongation factor 2 in complex with sordarin
Escherichia coli	WP_097343503.1	Transcriptional regulator	Berrylium fluoride activated receiver domain of E.coli phop
Escherichia sp. KTE31	WP_016160016.1	Cytochrome C peroxidase	Crystal structure of the di-haem cytochromE C peroxidase from pseudomonas aeruginosa - mixed valence form
* indicates annotation that does not match or closely relate to the putative function

## Sheet: Sheet2
				KAG7670063.1
				XP_005843983.1
				KAG7671377.1
				KAF8061310.1
				KAF8067179.1
				Chlorella desiccata (nom. nud.)	KAG7670063.1
				Chlorella variabilis	XP_005843983.1
				Chlorella desiccata (nom. nud.)	KAG7671377.1
				Scenedesmus sp. PABB004	KAF8067179.1
